# Supplementary material for: Prospective associations of COVID-related stress with vaping nicotine and cannabis among high school students: Mediated by vaping susceptibility
Source: PLoS One. 2025 Oct 7;20(10):e0334159. doi: 10.1371/journal.pone.0334159 (PMC12503344; doi:10.1371/journal.pone.0334159)
Supplement: S2 File — (XLSX) [file pone.0334159.s003.xlsx]

## Sheet: Sheet1
Codebook
Variable	Meaning	Scoring
ID	Participant ID Number	Number
SCH	School Number	Number
ECIG1	E-cigarette Use in T1	Yes/No
ECIG3	E-cigarette Use in T3	Yes/No
E_SUS1	E-cigarette Susceptibility in T1	Yes/No
E_SUS2	E-cigarette Susceptibility in T2	Yes/No
MJ1	Cannabis Use in T1	Yes/No
MJ3	Cannabis Use in T3	Yes/No
M_SUS1	Cannabis Susceptibility in T1	Yes/No
M_SUS2	Cannabis Susceptibility in T3	Yes/No
COVIDSTRESS	COVID Stress Score (Sum)	Range: 0-35
AGE	Age	Number
SEX	Sex	Male/Female
FAMFIN	Family Financial Status	Average, Poor, Pretty Well Off, It varied
PAREDU	Parent Education Level	College/Less than college
ASIAN	Asian Race/Ethnicity	0=No, 1=Yes
WHITE	White Race/Ethnicity	0=No, 1=Yes
BLACK	Black Race/Ethnicity	0=No, 1=Yes
OTHER	Other Race/Ethnicity	0=No, 1=Yes
