# Supplementary material for: Prospective associations of COVID-related stress with vaping nicotine and cannabis among high school students: Mediated by vaping susceptibility
Source: PLoS One. 2025 Oct 7;20(10):e0334159. doi: 10.1371/journal.pone.0334159 (PMC12503344; doi:10.1371/journal.pone.0334159)
Supplement: S1 Dataset — (XLS) [file pone.0334159.s011.xls]

## Sheet: AA
ID	SCH	ECIG1	ECIG3	E_SUS1	E_SUS2	MJ1	MJ3	M_SUS1	M_SUS2	COVIDSTRESS	AGE	SEX	FAMFIN	PAREDU	ASIAN	WHITE	BLACK	OTHER
1	3	no	no	no	yes	no	no	no	yes	16	14	female	pretty well-off	less than college	0	0	0	0
2	5	no	no	no	no	no	no	no	no	6	14	female	pretty well-off	college	1	0	0	0
3	7	no	no	no	yes	no	no	no	no	29	14	female	average	less than college	0	0	0	0
4	1	no	no	yes	no	no	no	no	no	16	14	male	average	college	0	0	0	0
5	10	no	no	yes	no	no	no	yes	.	.	14	male	poor	college	0	0	0	1
6	14	no	no	no	no	no	no	no	no	.	.	.	.	.	.	.	.	.
7	13	no	no	.	no	no	no	no	no	.	.	.	.	.	.	.	.	.
8	3	no	no	yes	yes	no	no	no	yes	17	14	male	average	less than college	1	0	0	0
9	10	no	no	no	yes	no	no	yes	yes	23	14	female	average	.	0	0	0	1
10	5	no	no	no	no	no	no	no	no	24	14	female	average	.	0	0	0	0
11	7	no	no	yes	yes	no	no	yes	yes	28	14	female	poor	less than college	0	0	0	0
12	8	yes	no	yes	.	no	yes	.	yes	.	14	female	average	college	1	0	0	0
13	10	no	no	no	no	no	yes	no	no	.	15	male	average	less than college	0	0	0	0
14	5	no	no	yes	.	no	yes	yes	no	7	14	male	.	.	.	.	.	.
15	10	no	no	no	no	no	no	no	no	21	14	male	average	college	0	0	0	1
16	12	no	no	yes	yes	no	no	yes	.	23	.	.	.	.	.	.	.	.
17	14	yes	no	yes	yes	no	yes	yes	.	23	.	.	.	.	.	.	.	.
18	3	no	no	no	no	no	no	no	no	22	14	female	average	college	0	0	0	1
19	7	no	no	yes	no	no	no	no	no	.	14	female	pretty well-off	less than college	0	0	0	0
20	3	no	no	no	yes	no	no	.	yes	23	14	male	average	college	0	0	0	0
21	3	no	no	yes	.	no	no	.	.	27	14	female	average	less than college	0	0	0	0
22	5	no	no	yes	no	no	no	no	no	.	14	female	average	college	0	1	0	0
23	14	no	no	yes	yes	no	no	no	no	19	.	.	.	.	.	.	.	.
24	7	no	no	no	yes	no	no	no	yes	.	14	female	varied	college	0	0	0	0
25	7	no	no	yes	no	no	no	no	no	17	14	male	average	less than college	1	0	0	0
26	14	yes	yes	yes	yes	yes	yes	.	.	21	.	.	.	.	.	.	.	.
27	3	yes	no	no	yes	no	no	no	yes	24	14	female	poor	less than college	0	0	0	0
28	13	no	no	no	no	no	no	no	no	14	.	.	.	.	.	.	.	.
29	8	no	no	no	no	no	no	no	no	14	14	male	average	college	0	0	0	1
30	12	no	no	yes	no	no	no	no	no	18	.	.	.	.	.	.	.	.
31	7	no	no	no	no	no	no	no	no	23	14	female	pretty well-off	college	0	0	0	1
32	13	no	no	no	yes	no	no	no	no	27	.	.	.	.	.	.	.	.
33	13	no	no	no	no	no	no	no	no	21	.	.	.	.	.	.	.	.
34	3	no	no	no	no	no	no	no	no	23	14	female	pretty well-off	.	0	0	0	0
35	7	no	no	yes	yes	no	no	no	no	24	14	female	average	less than college	0	0	0	0
36	8	no	no	no	no	no	no	no	no	18	14	female	pretty well-off	college	1	0	0	0
37	8	no	no	no	no	no	no	no	no	13	14	male	average	.	0	0	0	1
38	5	no	no	no	no	no	no	no	no	.	14	male	average	college	0	0	0	0
39	7	no	no	yes	yes	no	no	yes	yes	21	14	female	average	less than college	0	0	0	0
40	1	no	no	no	yes	no	no	no	yes	22	14	female	average	less than college	0	0	0	1
41	7	no	no	no	yes	no	no	no	no	.	13	male	average	less than college	1	0	0	0
42	1	no	no	yes	yes	no	no	yes	.	.	15	male	pretty well-off	.	0	0	0	0
43	5	no	no	yes	yes	no	no	no	yes	27	14	male	pretty well-off	less than college	0	0	0	0
44	8	no	no	yes	yes	no	no	no	no	17	14	female	pretty well-off	college	1	0	0	0
45	3	no	no	no	yes	no	no	no	no	16	14	female	average	college	0	0	0	0
46	10	no	no	yes	yes	no	no	yes	yes	24	15	female	average	less than college	0	0	1	0
47	10	no	no	yes	.	no	no	yes	.	24	14	female	pretty well-off	college	0	0	0	0
48	.	no	no	no	.	no	no	no	.	.	14	male	pretty well-off	college	0	0	0	0
49	8	no	no	no	no	no	no	no	no	20	14	female	pretty well-off	college	1	0	0	0
50	1	no	no	.	no	no	no	.	no	11	14	male	average	college	0	0	0	1
51	8	yes	no	yes	yes	no	no	no	yes	20	15	female	average	college	1	0	0	0
52	1	no	no	yes	no	no	no	yes	no	16	14	male	average	less than college	0	0	0	0
53	1	no	no	yes	.	no	no	no	yes	26	14	female	poor	less than college	0	1	0	0
54	8	no	no	yes	.	no	yes	yes	.	23	14	female	average	college	1	0	0	0
55	14	no	no	no	no	no	no	no	no	19	.	.	.	.	.	.	.	.
56	1	no	no	no	no	no	no	no	no	10	15	male	varied	less than college	0	1	0	0
57	8	no	no	no	no	no	no	no	no	20	14	male	pretty well-off	less than college	0	0	0	0
58	5	no	no	yes	yes	no	no	no	no	22	14	female	pretty well-off	less than college	0	1	0	0
59	12	no	no	no	no	no	no	no	no	20	.	.	.	.	.	.	.	.
60	1	no	no	.	yes	no	yes	.	yes	18	14	male	varied	less than college	0	0	0	0
61	1	no	no	no	yes	no	no	no	yes	20	15	female	varied	less than college	0	0	0	0
62	14	no	no	no	no	no	no	no	no	19	.	.	.	.	.	.	.	.
63	1	no	no	no	no	no	no	no	no	20	14	female	average	less than college	0	0	0	0
64	10	no	no	yes	.	no	no	no	no	23	15	female	pretty well-off	college	0	0	0	1
65	10	yes	no	yes	.	yes	no	.	.	22	14	female	average	college	1	0	0	0
66	10	no	no	no	no	no	no	no	no	12	15	male	average	less than college	0	1	0	0
67	3	no	no	no	no	no	no	no	no	24	14	female	pretty well-off	less than college	0	0	0	1
68	5	no	no	no	no	no	no	no	no	15	14	male	average	college	0	0	0	0
69	1	no	no	yes	yes	no	no	no	no	20	14	female	pretty well-off	college	1	0	0	0
70	5	no	yes	yes	no	yes	yes	.	.	22	14	female	pretty well-off	less than college	0	0	0	0
71	8	no	no	no	no	no	no	no	no	23	14	female	average	college	1	0	0	0
72	3	no	no	no	no	no	no	no	no	15	14	female	average	college	0	0	1	0
73	8	no	no	.	yes	no	no	yes	.	29	14	female	poor	less than college	0	0	0	0
74	5	no	no	no	.	no	no	no	.	19	14	female	pretty well-off	college	0	0	1	0
75	8	no	no	no	no	no	no	no	no	18	14	female	average	less than college	1	0	0	0
76	7	no	no	no	no	no	no	no	no	13	13	female	average	less than college	.	.	.	.
77	13	no	no	yes	yes	no	no	yes	yes	23	.	.	.	.	.	.	.	.
78	12	no	no	yes	yes	no	no	no	no	.	.	.	.	.	.	.	.	.
79	5	no	no	no	no	no	no	no	no	19	15	female	varied	less than college	0	0	0	0
80	7	no	no	no	no	yes	yes	.	.	21	14	male	average	.	0	0	0	1
81	10	no	no	no	.	no	no	no	no	20	14	female	pretty well-off	less than college	0	0	0	1
82	1	no	no	no	no	no	no	no	no	12	14	male	average	.	.	.	.	.
83	5	no	no	.	no	yes	no	.	no	.	14	male	poor	less than college	0	1	0	0
84	5	no	no	.	no	no	no	.	no	20	15	female	average	less than college	0	1	0	0
85	7	no	no	no	.	no	no	no	no	.	14	male	average	college	0	0	0	1
86	7	no	no	yes	yes	no	no	no	yes	.	14	female	pretty well-off	college	0	0	0	0
87	8	no	no	no	no	no	no	no	no	9	15	male	pretty well-off	.	0	0	0	1
88	3	no	no	no	no	no	no	no	no	12	14	male	average	less than college	0	0	0	0
89	7	no	no	no	no	no	no	no	no	18	15	male	poor	less than college	0	0	0	0
90	1	no	no	no	no	no	no	no	no	9	14	male	pretty well-off	less than college	0	1	0	0
91	8	no	no	no	.	no	no	no	.	22	14	male	pretty well-off	less than college	0	0	0	1
92	8	no	no	yes	yes	no	no	no	yes	.	14	female	pretty well-off	less than college	0	0	0	1
93	8	no	no	yes	yes	no	no	no	yes	.	14	female	average	college	0	0	0	0
94	8	no	no	no	.	no	no	no	.	17	.	.	.	.	.	.	.	.
95	7	no	no	no	.	no	no	no	no	17	14	male	pretty well-off	less than college	0	0	0	0
96	10	yes	no	yes	no	no	no	yes	no	.	14	female	varied	college	0	0	0	0
97	14	yes	yes	.	.	yes	yes	.	.	24	.	.	.	.	.	.	.	.
98	1	no	no	yes	.	no	no	no	no	.	14	male	pretty well-off	less than college	0	0	0	0
99	8	no	no	no	yes	no	no	no	no	14	14	male	pretty well-off	college	1	0	0	0
100	7	no	no	yes	.	no	no	no	.	26	14	female	average	.	0	0	0	0
101	3	no	no	.	no	no	no	.	.	9	14	female	varied	.	0	0	0	0
102	8	no	no	.	.	no	no	.	.	.	15	female	.	less than college	0	0	1	0
103	5	no	no	no	no	no	no	no	no	20	15	male	pretty well-off	less than college	0	0	0	0
104	10	no	no	no	no	no	no	no	no	17	14	male	average	college	0	1	0	0
105	8	no	no	no	no	no	no	no	no	13	14	male	pretty well-off	less than college	1	0	0	0
106	14	no	no	yes	yes	no	no	yes	no	11	.	.	.	.	.	.	.	.
107	3	no	no	no	no	no	no	no	no	18	14	female	average	.	0	0	1	0
108	8	no	no	no	.	no	no	no	.	20	.	.	.	.	.	.	.	.
109	1	no	no	no	no	no	no	no	no	21	14	female	average	.	0	0	0	1
110	8	no	no	yes	no	no	no	no	no	24	14	male	average	less than college	1	0	0	0
111	5	no	no	yes	no	no	no	no	no	20	14	male	average	less than college	0	0	0	1
112	3	no	yes	yes	no	no	yes	no	yes	23	14	female	average	less than college	0	0	0	0
113	10	no	no	no	yes	no	no	no	yes	.	14	female	pretty well-off	less than college	0	1	0	0
114	1	no	no	no	no	no	no	no	no	17	14	male	average	college	1	0	0	0
115	3	no	no	no	yes	no	no	no	no	15	14	female	average	less than college	1	0	0	0
116	8	no	no	no	no	no	no	no	yes	24	15	male	pretty well-off	college	0	0	0	1
117	8	no	no	no	no	no	no	no	no	.	15	female	average	college	0	0	0	0
118	8	no	no	no	no	no	no	no	no	11	14	female	pretty well-off	.	0	0	0	0
119	3	no	no	.	.	yes	yes	.	.	21	14	male	average	less than college	0	0	0	0
120	14	yes	no	yes	yes	no	no	yes	yes	19	.	.	.	.	.	.	.	.
121	3	no	no	yes	yes	no	no	yes	no	20	14	male	pretty well-off	less than college	0	0	1	0
122	10	no	no	yes	yes	no	no	no	yes	20	14	female	pretty well-off	college	0	0	0	0
123	3	no	no	no	yes	no	yes	yes	yes	22	14	female	pretty well-off	college	0	0	0	1
124	7	no	no	no	yes	no	no	no	no	28	14	female	average	less than college	0	0	0	0
125	8	no	no	no	no	no	no	no	no	21	14	female	average	college	1	0	0	0
126	1	no	no	no	no	no	no	no	no	14	14	male	pretty well-off	.	0	0	0	1
127	1	yes	yes	yes	yes	no	yes	.	.	15	14	female	pretty well-off	college	0	0	0	0
128	12	yes	no	yes	no	no	no	yes	no	28	.	.	.	.	.	.	.	.
129	10	no	no	no	no	no	no	no	no	27	14	female	average	college	0	0	0	0
130	12	no	no	yes	.	yes	no	.	.	28	.	.	.	.	.	.	.	.
131	10	no	no	yes	yes	no	no	yes	no	.	14	male	pretty well-off	college	0	0	0	1
132	8	no	no	no	no	no	no	no	no	.	14	female	varied	less than college	0	0	0	0
133	14	no	no	no	no	no	no	no	no	14	.	.	.	.	.	.	.	.
134	1	no	no	no	yes	no	no	no	no	20	15	female	average	less than college	0	0	0	0
135	10	no	no	no	no	no	no	no	no	.	14	female	average	less than college	0	0	0	0
136	12	no	no	.	no	no	no	.	no	12	.	.	.	.	.	.	.	.
137	10	no	no	no	yes	no	no	no	no	27	15	female	average	college	1	0	0	0
138	3	no	no	no	no	no	no	no	no	21	14	female	pretty well-off	college	1	0	0	0
139	5	no	no	no	no	no	no	no	no	26	14	female	poor	less than college	0	0	0	0
140	8	no	no	no	no	no	no	no	no	8	14	male	average	less than college	0	0	0	0
141	5	no	no	no	no	no	no	no	no	26	14	female	pretty well-off	less than college	0	0	0	1
142	14	no	no	no	no	no	no	no	no	19	.	.	.	.	.	.	.	.
143	1	no	yes	.	yes	no	no	.	.	17	14	female	average	college	0	0	0	0
144	14	no	no	no	.	no	no	no	.	16	.	.	.	.	.	.	.	.
145	8	no	no	no	yes	no	no	no	yes	16	14	male	.	.	.	.	.	.
146	10	no	no	no	no	no	no	no	no	.	15	female	varied	less than college	0	0	0	0
147	7	no	no	no	no	no	no	no	no	18	14	male	pretty well-off	less than college	0	0	0	0
148	3	no	no	no	yes	no	no	no	no	19	14	male	poor	less than college	1	0	0	0
149	12	no	no	no	no	no	no	no	no	16	.	.	.	.	.	.	.	.
150	3	no	no	no	no	no	no	no	no	21	14	female	average	less than college	0	0	1	0
151	10	no	no	no	no	no	no	no	no	14	14	female	average	less than college	0	0	0	1
152	5	no	no	no	no	no	no	no	no	27	14	male	pretty well-off	college	0	0	0	0
153	8	no	no	yes	yes	no	no	yes	yes	25	15	female	average	less than college	0	0	0	1
154	7	no	no	no	no	no	no	yes	.	14	14	male	pretty well-off	less than college	0	0	0	0
155	12	no	no	no	no	no	no	no	no	30	.	.	.	.	.	.	.	.
156	8	no	no	.	no	no	no	no	no	22	14	female	average	.	1	0	0	0
157	5	no	no	no	.	no	no	no	.	22	14	female	pretty well-off	less than college	0	0	0	0
158	5	no	no	no	no	no	no	no	no	19	15	male	pretty well-off	college	0	0	0	0
159	1	no	no	yes	yes	no	no	no	yes	26	14	female	pretty well-off	less than college	0	1	0	0
160	10	no	no	yes	yes	no	no	no	yes	24	15	female	pretty well-off	college	1	0	0	0
161	5	no	no	yes	yes	no	no	yes	no	17	14	male	average	college	1	0	0	0
162	8	no	no	no	no	no	no	no	no	.	15	female	pretty well-off	college	1	0	0	0
163	12	no	no	no	yes	no	no	no	.	24	.	.	.	.	.	.	.	.
164	8	no	no	no	no	no	no	no	no	24	14	female	average	less than college	1	0	0	0
165	10	no	no	yes	yes	no	no	no	no	22	14	female	average	.	0	0	0	0
166	5	no	no	no	no	no	no	no	no	23	14	female	varied	college	0	0	0	1
167	12	no	no	no	no	no	no	no	no	21	.	.	.	.	.	.	.	.
168	3	no	no	no	yes	no	yes	.	yes	21	14	male	average	less than college	0	0	0	0
169	8	no	no	no	yes	no	no	no	no	.	14	male	average	.	0	0	0	0
170	7	no	no	yes	.	no	no	no	.	21	14	male	pretty well-off	college	1	0	0	0
171	13	no	no	no	yes	no	no	.	.	19	.	.	.	.	.	.	.	.
172	12	no	no	no	no	no	no	no	no	18	.	.	.	.	.	.	.	.
173	3	no	no	.	.	no	no	no	no	22	14	female	average	less than college	0	0	0	0
174	8	no	no	yes	no	no	no	no	no	10	15	male	average	.	1	0	0	0
175	8	no	no	yes	.	no	yes	.	.	15	14	female	average	college	1	0	0	0
176	1	no	no	no	no	no	no	yes	no	14	14	female	average	.	0	1	0	0
177	10	no	no	no	yes	no	no	no	no	14	15	female	average	college	1	0	0	0
178	5	no	no	no	.	no	yes	no	.	23	14	female	average	less than college	0	0	0	0
179	3	no	no	yes	no	no	no	no	no	21	14	male	average	less than college	0	0	0	0
180	3	no	no	no	yes	no	no	yes	yes	21	14	female	average	less than college	0	0	0	0
181	10	no	no	no	no	no	no	no	no	25	14	male	average	college	0	0	0	0
182	8	no	no	yes	no	no	no	no	no	22	15	male	average	less than college	0	0	0	0
183	.	no	no	no	no	no	no	no	no	21	14	female	average	college	0	1	0	0
184	5	no	no	yes	yes	no	no	no	no	.	14	female	average	college	0	0	0	0
185	5	no	no	yes	yes	no	no	.	no	.	15	female	poor	.	0	0	0	0
186	12	no	no	no	no	no	no	no	no	17	.	.	.	.	.	.	.	.
187	10	no	no	yes	yes	no	no	no	yes	22	15	female	average	less than college	0	1	0	0
188	13	no	no	yes	yes	no	no	yes	yes	25	.	.	.	.	.	.	.	.
189	5	no	no	no	no	no	no	no	no	15	15	female	pretty well-off	college	0	1	0	0
190	10	no	no	no	no	no	no	no	no	17	14	female	average	less than college	0	0	0	0
191	3	no	no	yes	no	no	no	no	no	22	14	male	average	college	1	0	0	0
192	1	no	no	.	no	no	no	.	no	.	14	male	varied	less than college	0	0	0	1
193	8	no	no	yes	yes	no	no	yes	no	20	14	female	pretty well-off	college	1	0	0	0
194	12	no	no	no	no	no	no	no	no	.	.	.	.	.	.	.	.	.
195	3	no	no	yes	yes	no	no	no	no	19	14	female	varied	less than college	0	0	0	0
196	10	no	no	no	yes	no	no	yes	.	26	14	female	average	college	0	0	0	0
197	3	no	no	no	no	no	no	no	no	20	14	female	pretty well-off	college	0	0	0	0
198	5	no	no	no	no	no	no	no	no	22	14	female	average	less than college	0	0	0	0
199	3	no	no	no	yes	no	yes	no	yes	16	14	female	pretty well-off	college	0	0	1	0
200	5	no	no	no	no	no	no	no	no	25	14	female	pretty well-off	.	0	0	1	0
201	3	no	no	yes	yes	no	yes	no	.	21	14	female	average	less than college	0	0	0	1
202	8	no	no	no	no	no	no	no	no	24	14	female	average	less than college	0	0	0	1
203	13	yes	yes	yes	.	no	no	yes	.	25	.	.	.	.	.	.	.	.
204	5	no	no	.	.	no	no	.	.	20	14	female	average	less than college	0	0	0	0
205	10	no	no	no	no	no	no	no	no	16	14	female	average	less than college	0	0	0	0
206	3	no	no	no	no	no	no	no	no	11	14	male	pretty well-off	less than college	0	0	0	0
207	7	no	no	no	no	no	no	no	no	17	14	female	average	less than college	0	0	0	0
208	3	no	no	no	.	no	no	no	.	.	15	male	varied	college	0	0	0	0
209	3	yes	no	.	no	no	no	no	no	18	14	male	average	less than college	0	0	0	0
210	10	yes	no	yes	.	no	no	no	.	.	15	male	average	less than college	0	0	0	0
211	3	no	no	no	no	no	no	no	no	21	14	male	pretty well-off	.	0	0	0	0
212	3	no	no	.	.	yes	no	.	.	20	14	male	average	college	0	0	0	1
213	13	no	no	yes	yes	no	no	yes	yes	23	.	.	.	.	.	.	.	.
214	12	no	no	yes	yes	no	no	yes	yes	27	.	.	.	.	.	.	.	.
215	8	no	no	no	yes	no	no	no	yes	13	14	male	average	less than college	0	0	0	0
216	12	no	yes	yes	yes	no	no	.	yes	29	.	.	.	.	.	.	.	.
217	3	no	no	no	no	no	no	no	no	28	14	male	varied	less than college	0	0	0	0
218	5	no	no	no	no	no	no	no	no	22	15	male	pretty well-off	college	0	0	0	0
219	5	no	no	yes	yes	no	no	no	no	23	15	female	poor	college	0	0	0	0
220	8	no	no	no	yes	no	no	no	yes	16	14	female	average	less than college	0	0	0	0
221	12	no	no	no	no	no	no	no	no	25	.	.	.	.	.	.	.	.
222	10	no	no	yes	yes	no	no	yes	yes	18	14	male	pretty well-off	college	0	0	0	0
223	14	no	no	no	yes	no	no	no	yes	.	.	.	.	.	.	.	.	.
224	1	no	no	no	no	no	no	no	no	11	14	female	average	college	0	1	0	0
225	5	no	no	no	no	no	no	no	no	29	14	female	average	less than college	0	0	0	0
226	8	no	no	yes	no	no	no	no	no	15	14	female	pretty well-off	college	1	0	0	0
227	5	no	no	no	yes	no	no	no	yes	13	14	female	average	less than college	0	0	0	0
228	5	no	no	no	no	no	no	no	no	24	14	female	average	college	1	0	0	0
229	3	no	no	yes	no	no	no	yes	no	.	14	female	varied	less than college	0	0	0	0
230	8	no	no	yes	yes	no	no	no	no	25	15	female	average	college	1	0	0	0
231	13	no	no	no	no	no	no	no	no	19	.	.	.	.	.	.	.	.
232	8	no	no	no	yes	no	no	no	no	.	14	female	average	less than college	0	1	0	0
233	7	no	no	yes	.	no	yes	yes	.	.	14	male	average	less than college	0	1	0	0
234	8	no	no	yes	yes	no	no	yes	no	24	15	female	pretty well-off	college	1	0	0	0
235	12	no	no	yes	yes	no	no	.	.	21	.	.	.	.	.	.	.	.
236	14	no	no	no	yes	no	yes	no	yes	13	.	.	.	.	.	.	.	.
237	8	no	no	no	no	no	no	no	no	18	15	male	varied	less than college	0	0	0	0
238	8	no	no	yes	no	no	no	no	no	17	15	male	average	college	1	0	0	0
239	7	yes	no	.	yes	no	no	no	.	13	15	male	pretty well-off	college	0	0	0	0
240	12	no	no	.	no	no	no	.	no	23	.	.	.	.	.	.	.	.
241	8	no	no	yes	no	no	no	yes	yes	29	14	male	poor	less than college	1	0	0	0
242	1	no	yes	no	yes	no	no	no	yes	18	14	female	pretty well-off	college	0	0	0	1
243	14	no	no	no	no	no	yes	no	no	17	.	.	.	.	.	.	.	.
244	1	no	no	no	yes	no	yes	yes	.	19	14	female	pretty well-off	less than college	1	0	0	0
245	8	no	no	no	no	no	no	no	no	.	14	female	average	less than college	0	0	0	0
246	10	no	no	yes	no	no	no	no	no	.	15	male	pretty well-off	college	0	0	0	0
247	8	no	no	no	no	no	no	no	no	10	14	female	varied	college	1	0	0	0
248	3	no	no	no	no	no	no	no	no	20	14	female	pretty well-off	less than college	0	0	1	0
249	1	no	no	no	no	no	no	no	no	16	14	female	average	college	0	1	0	0
250	5	no	no	no	no	no	no	no	no	19	14	male	average	less than college	0	0	0	0
251	7	no	no	no	no	no	no	no	no	18	15	male	average	.	0	0	0	0
252	1	no	no	no	no	no	no	no	no	.	14	female	average	college	0	1	0	0
253	3	no	no	no	no	no	no	no	no	11	14	female	average	college	1	0	0	0
254	5	no	no	.	no	no	no	yes	no	16	14	male	pretty well-off	less than college	0	0	0	0
255	5	no	no	no	yes	no	no	no	no	26	14	female	average	.	0	0	0	0
256	10	no	yes	no	no	no	no	no	no	19	14	female	average	less than college	0	0	0	0
257	12	no	no	no	no	no	no	no	no	23	.	.	.	.	.	.	.	.
258	12	no	no	no	no	no	no	no	no	25	.	.	.	.	.	.	.	.
259	8	no	no	yes	no	no	no	no	no	16	14	male	average	college	1	0	0	0
260	8	no	no	no	no	no	no	no	no	16	14	female	pretty well-off	.	0	0	0	0
261	8	no	yes	yes	yes	no	no	yes	.	22	14	female	varied	college	1	0	0	0
262	5	no	no	yes	yes	no	no	no	no	22	14	male	average	college	0	0	0	1
263	1	no	no	no	.	no	no	no	no	8	15	female	pretty well-off	.	1	0	0	0
264	1	yes	no	.	.	yes	no	.	.	10	.	.	.	.	.	.	.	.
265	14	no	no	no	yes	no	no	no	no	18	.	.	.	.	.	.	.	.
266	7	no	no	no	yes	no	no	no	yes	22	14	female	pretty well-off	less than college	0	0	0	0
267	12	no	no	yes	yes	no	no	yes	yes	23	.	.	.	.	.	.	.	.
268	7	no	no	yes	.	no	no	yes	.	.	14	male	pretty well-off	.	0	0	0	0
269	8	no	no	no	no	no	no	no	no	11	14	female	average	less than college	0	0	0	1
270	8	no	no	no	no	no	no	no	no	13	14	male	average	college	1	0	0	0
271	3	no	no	no	no	no	no	.	.	29	14	female	varied	.	0	0	0	0
272	8	no	no	no	no	no	no	yes	no	11	15	female	average	college	0	1	0	0
273	13	no	no	no	yes	no	no	yes	yes	17	.	.	.	.	.	.	.	.
274	8	no	no	yes	.	no	no	yes	no	13	14	male	average	less than college	1	0	0	0
275	5	no	no	no	no	no	no	no	no	12	14	male	pretty well-off	college	0	0	0	0
276	8	no	no	yes	yes	no	no	yes	no	18	14	male	varied	college	1	0	0	0
277	7	no	no	.	yes	no	no	no	no	.	14	male	average	.	0	0	0	0
278	5	no	no	no	no	no	no	no	no	19	14	female	pretty well-off	college	1	0	0	0
279	1	no	no	no	no	no	no	no	no	12	15	male	average	college	0	1	0	0
280	5	no	no	no	no	no	no	no	no	.	14	male	pretty well-off	less than college	0	0	0	0
281	10	no	yes	yes	yes	no	yes	yes	.	23	14	female	average	college	0	0	0	0
282	1	no	no	no	no	no	no	no	no	.	14	male	poor	less than college	0	0	0	0
283	3	no	yes	no	yes	no	yes	yes	yes	30	14	female	poor	less than college	0	0	0	0
284	10	no	no	no	no	no	no	no	no	19	14	female	average	less than college	0	0	0	0
285	.	no	no	yes	no	no	no	yes	no	22	14	female	pretty well-off	college	0	0	0	0
286	10	no	no	.	.	yes	yes	.	.	23	15	male	poor	less than college	0	0	0	0
287	.	no	no	no	yes	no	no	no	yes	28	14	male	average	less than college	0	1	0	0
288	10	no	no	no	no	yes	yes	.	.	.	15	male	average	less than college	0	0	0	0
289	10	no	no	no	no	no	no	no	no	18	14	male	varied	college	0	0	0	0
290	12	yes	no	no	yes	no	no	yes	.	18	.	.	.	.	.	.	.	.
291	5	no	yes	yes	no	no	no	no	no	18	14	female	pretty well-off	college	0	0	0	0
292	3	no	no	yes	no	no	no	no	no	17	.	.	.	.	.	.	.	.
293	10	no	no	no	no	no	no	no	no	17	14	female	.	college	1	0	0	0
294	1	no	no	no	yes	no	no	no	.	16	14	female	pretty well-off	less than college	0	0	0	0
295	3	no	no	no	yes	no	no	no	no	17	14	male	pretty well-off	.	0	0	0	0
296	12	no	no	no	no	no	no	no	no	.	.	.	.	.	.	.	.	.
297	5	no	no	no	no	no	no	no	no	12	14	male	pretty well-off	less than college	0	0	0	0
298	7	no	no	no	no	no	no	no	no	.	15	female	poor	less than college	0	0	0	0
299	1	no	no	yes	yes	no	no	no	no	15	15	male	varied	less than college	1	0	0	0
300	8	no	no	yes	yes	no	no	no	no	13	14	female	pretty well-off	college	1	0	0	0
301	3	no	yes	yes	no	no	yes	no	no	14	14	female	pretty well-off	less than college	0	0	0	0
302	13	no	no	yes	yes	no	no	no	yes	17	.	.	.	.	.	.	.	.
303	8	no	no	no	yes	no	no	no	no	19	14	female	pretty well-off	less than college	0	0	0	0
304	7	no	no	.	yes	no	no	.	no	18	14	male	average	less than college	0	0	0	0
305	14	no	no	no	no	no	no	no	no	19	.	.	.	.	.	.	.	.
306	5	no	yes	yes	.	no	yes	.	.	18	14	female	average	college	0	0	0	0
307	1	no	no	no	no	no	no	no	no	15	14	female	average	college	1	0	0	0
308	3	no	no	yes	.	no	no	yes	.	.	14	male	.	.	.	.	.	.
309	1	no	no	no	no	no	no	yes	no	12	14	female	average	college	0	1	0	0
310	7	no	no	.	yes	no	no	no	no	14	14	male	average	college	0	0	0	0
311	8	no	no	yes	no	no	no	yes	no	11	15	male	average	.	0	0	0	0
312	10	no	no	no	yes	no	no	no	no	16	15	male	average	college	0	1	0	0
313	12	no	no	no	no	no	no	no	no	19	.	.	.	.	.	.	.	.
314	12	no	yes	yes	.	no	no	.	.	22	.	.	.	.	.	.	.	.
315	3	no	no	.	.	no	yes	.	.	21	14	female	average	college	0	0	0	0
316	8	no	no	no	no	no	no	no	no	18	14	female	pretty well-off	college	1	0	0	0
317	3	no	no	no	no	no	no	no	no	19	14	female	average	less than college	0	0	0	0
318	8	no	no	yes	yes	no	no	yes	yes	26	14	female	pretty well-off	college	0	0	0	0
319	7	no	no	yes	yes	no	no	yes	yes	.	14	male	pretty well-off	less than college	0	0	0	0
320	14	no	no	no	no	no	no	no	no	17	.	.	.	.	.	.	.	.
321	5	no	no	yes	no	no	no	no	no	19	15	female	pretty well-off	college	0	0	0	0
322	8	no	no	no	no	no	no	no	no	.	14	female	pretty well-off	college	1	0	0	0
323	1	no	no	.	.	no	no	no	no	18	14	male	average	less than college	0	0	0	1
324	7	no	yes	yes	.	yes	no	.	.	23	14	female	average	less than college	0	0	0	0
325	14	no	no	no	no	no	no	no	no	25	.	.	.	.	.	.	.	.
326	5	no	no	yes	yes	no	no	yes	no	17	14	female	average	less than college	0	0	0	0
327	7	no	no	no	.	no	no	no	no	.	14	female	poor	less than college	0	0	0	0
328	14	no	yes	yes	.	no	no	yes	.	17	.	.	.	.	.	.	.	.
329	8	no	no	yes	yes	no	no	yes	yes	17	14	male	average	less than college	0	0	0	0
330	14	no	no	no	no	no	no	no	no	10	.	.	.	.	.	.	.	.
331	14	no	no	no	no	no	no	no	no	16	.	.	.	.	.	.	.	.
332	14	no	no	no	no	no	no	no	no	11	.	.	.	.	.	.	.	.
333	3	no	no	.	.	no	no	.	.	30	14	female	varied	less than college	0	0	0	0
334	13	no	no	no	no	no	no	no	no	24	.	.	.	.	.	.	.	.
335	8	no	no	no	no	no	no	no	no	16	14	female	average	less than college	1	0	0	0
336	10	no	no	no	no	no	no	no	no	13	14	male	pretty well-off	college	1	0	0	0
337	3	no	no	yes	yes	no	no	no	no	15	14	male	average	less than college	0	0	0	1
338	14	no	no	yes	no	no	no	no	no	18	.	.	.	.	.	.	.	.
339	8	no	no	no	no	no	no	no	no	20	14	female	average	college	0	0	0	0
340	5	no	no	yes	.	no	no	.	.	20	14	female	average	less than college	0	1	0	0
341	12	no	no	no	no	no	no	no	no	13	.	.	.	.	.	.	.	.
342	5	no	no	no	no	no	no	no	no	.	15	female	pretty well-off	less than college	0	0	0	0
343	13	no	no	no	.	no	yes	no	.	9	.	.	.	.	.	.	.	.
344	10	no	no	yes	yes	no	no	no	yes	21	14	female	varied	less than college	0	0	0	0
345	13	no	no	yes	no	no	no	no	no	.	.	.	.	.	.	.	.	.
346	8	no	no	no	yes	no	no	no	no	13	14	female	average	college	1	0	0	0
347	12	no	no	yes	yes	no	no	yes	no	11	.	.	.	.	.	.	.	.
348	8	no	no	no	no	no	no	no	no	21	14	female	pretty well-off	college	0	0	0	0
349	10	no	no	no	no	no	no	no	no	19	14	female	average	college	0	0	0	0
350	5	no	no	no	yes	no	no	no	no	18	14	male	average	.	0	0	0	0
351	10	no	no	no	no	no	no	no	no	24	15	male	average	college	1	0	0	0
352	8	no	no	no	no	no	no	no	no	14	14	male	average	less than college	1	0	0	0
353	3	no	no	no	no	no	no	no	no	22	14	female	average	less than college	0	0	0	0
354	8	no	no	yes	yes	no	no	yes	yes	30	14	female	varied	college	0	0	0	1
355	10	no	yes	.	.	no	yes	.	.	20	15	male	average	less than college	0	0	0	0
356	8	no	no	no	yes	no	no	no	no	16	14	female	average	college	0	0	1	0
357	12	no	no	no	no	no	no	no	no	19	.	.	.	.	.	.	.	.
358	8	no	no	yes	no	no	no	yes	no	18	15	female	pretty well-off	less than college	1	0	0	0
359	14	no	no	yes	yes	no	no	yes	yes	17	.	.	.	.	.	.	.	.
360	5	no	no	no	yes	no	no	no	yes	18	14	female	varied	.	1	0	0	0
361	5	no	no	yes	no	no	no	no	no	21	14	female	average	less than college	0	0	0	0
362	14	no	no	no	yes	no	no	no	yes	16	.	.	.	.	.	.	.	.
363	12	no	no	no	no	no	no	no	no	7	.	.	.	.	.	.	.	.
364	8	no	no	no	no	no	no	no	no	25	15	female	average	college	1	0	0	0
365	8	no	no	no	no	no	no	no	no	13	14	female	average	less than college	0	0	0	0
366	3	no	no	no	no	no	no	no	no	29	14	female	pretty well-off	college	0	0	1	0
367	5	no	no	.	yes	yes	no	.	yes	19	15	male	varied	.	0	0	0	0
368	12	no	no	no	no	no	no	no	no	.	.	.	.	.	.	.	.	.
369	13	no	no	yes	no	no	no	yes	no	25	.	.	.	.	.	.	.	.
370	3	no	no	no	yes	no	no	yes	yes	.	14	female	varied	college	0	0	1	0
371	7	no	no	no	.	no	no	no	.	24	14	female	pretty well-off	less than college	0	0	0	0
372	10	no	yes	no	no	no	no	no	no	13	14	female	average	less than college	0	0	0	0
373	14	no	no	yes	no	no	no	yes	no	18	.	.	.	.	.	.	.	.
374	5	no	yes	no	yes	no	no	no	.	30	14	female	average	less than college	0	0	0	1
375	8	no	no	yes	yes	no	no	yes	no	14	14	male	average	less than college	0	0	0	0
376	3	no	no	no	yes	no	no	no	no	20	14	male	pretty well-off	less than college	0	0	0	0
377	12	no	no	no	no	no	no	no	.	23	.	.	.	.	.	.	.	.
378	8	no	no	no	no	no	no	no	no	24	14	male	average	.	1	0	0	0
379	5	no	no	no	yes	no	no	yes	no	18	14	female	average	less than college	0	0	0	0
380	8	no	no	no	no	no	no	no	no	15	15	male	varied	college	1	0	0	0
381	5	no	no	no	no	no	no	no	no	15	14	male	average	college	0	0	0	0
382	10	no	no	no	yes	no	no	no	no	18	14	female	average	college	0	0	0	0
383	12	no	yes	yes	yes	no	no	yes	yes	25	.	.	.	.	.	.	.	.
384	7	no	no	yes	.	no	no	no	no	23	14	male	pretty well-off	college	1	0	0	0
385	7	no	no	no	no	no	no	yes	yes	23	14	male	average	less than college	0	0	0	0
386	3	no	no	no	yes	no	no	yes	yes	29	14	female	pretty well-off	college	1	0	0	0
387	5	no	no	no	no	no	no	no	no	27	14	female	varied	less than college	0	0	0	0
388	1	no	yes	.	.	no	yes	yes	.	.	14	male	average	less than college	0	0	0	0
389	5	yes	yes	.	.	no	no	.	.	.	15	female	varied	less than college	0	0	0	0
390	3	no	no	no	no	no	no	no	yes	27	14	female	average	less than college	0	0	0	0
391	3	no	no	yes	no	no	no	no	no	17	14	male	pretty well-off	college	1	0	0	0
392	1	no	no	yes	yes	no	no	no	no	17	14	female	average	college	1	0	0	0
393	13	no	no	no	no	no	no	no	no	.	.	.	.	.	.	.	.	.
394	13	no	no	yes	no	no	no	no	no	20	.	.	.	.	.	.	.	.
395	14	no	no	no	yes	no	no	no	yes	17	.	.	.	.	.	.	.	.
396	8	no	yes	no	yes	no	yes	no	.	24	14	male	average	less than college	0	0	0	1
397	1	no	no	no	no	no	no	no	no	16	14	male	pretty well-off	college	1	0	0	0
398	10	no	no	no	no	no	no	no	no	17	14	female	average	college	0	0	1	0
399	13	no	no	no	no	no	no	no	no	19	.	.	.	.	.	.	.	.
400	8	no	no	no	yes	no	no	no	no	12	15	female	pretty well-off	college	1	0	0	0
401	12	no	no	no	no	no	no	no	no	32	.	.	.	.	.	.	.	.
402	13	no	no	no	no	no	no	no	no	24	.	.	.	.	.	.	.	.
403	8	no	no	yes	yes	no	no	yes	no	23	14	female	varied	college	0	0	0	1
404	8	no	no	yes	no	no	yes	no	no	19	15	female	pretty well-off	less than college	0	0	0	1
405	8	no	no	no	no	no	no	no	no	21	14	female	poor	less than college	1	0	0	0
406	14	no	no	yes	yes	no	no	no	no	19	.	.	.	.	.	.	.	.
407	10	yes	no	no	.	no	no	no	no	19	15	female	pretty well-off	less than college	0	1	0	0
408	8	no	no	no	no	no	no	no	no	15	14	female	average	less than college	0	0	0	0
409	8	no	no	no	yes	no	no	yes	yes	25	14	female	pretty well-off	college	1	0	0	0
410	1	no	no	yes	yes	no	no	yes	yes	.	14	male	average	college	0	0	0	0
411	14	no	no	yes	yes	no	no	.	yes	21	.	.	.	.	.	.	.	.
412	8	no	no	no	no	no	no	no	no	13	14	male	average	less than college	0	0	0	0
413	3	yes	no	.	.	yes	yes	.	yes	17	14	female	pretty well-off	less than college	0	0	0	0
414	14	no	no	yes	yes	no	no	yes	yes	13	.	.	.	.	.	.	.	.
415	13	no	no	no	no	no	no	no	no	.	.	.	.	.	.	.	.	.
416	3	no	no	yes	no	no	no	no	no	.	14	male	average	.	0	0	0	0
417	1	yes	no	yes	yes	no	no	yes	no	25	14	female	average	less than college	0	0	0	1
418	5	no	no	no	no	no	no	no	no	17	14	male	average	college	0	0	0	0
419	5	no	no	no	no	no	no	no	no	.	15	female	pretty well-off	less than college	0	0	0	0
420	12	no	no	no	yes	no	no	yes	.	22	.	.	.	.	.	.	.	.
421	14	yes	no	yes	yes	no	no	.	.	12	.	.	.	.	.	.	.	.
422	14	no	no	no	yes	no	no	no	yes	20	.	.	.	.	.	.	.	.
423	5	no	no	no	no	no	no	no	no	10	14	male	average	college	0	1	0	0
424	8	no	no	no	no	no	no	no	no	.	14	male	varied	less than college	0	0	0	0
425	3	no	no	no	.	no	no	.	yes	19	14	male	average	less than college	0	0	0	0
426	8	no	no	no	.	no	no	no	.	13	14	male	average	college	1	0	0	0
427	8	no	no	no	no	no	no	no	no	21	14	female	pretty well-off	less than college	0	0	0	0
428	7	no	yes	no	no	no	no	no	no	20	14	female	pretty well-off	less than college	0	0	0	0
429	7	no	no	no	no	no	no	no	no	18	14	female	varied	less than college	0	0	0	0
430	3	no	no	yes	no	no	no	no	no	23	14	female	average	college	0	1	0	0
431	5	no	no	no	no	no	no	no	no	24	14	female	varied	less than college	0	0	0	0
432	12	no	yes	yes	.	no	yes	.	yes	23	.	.	.	.	.	.	.	.
433	10	no	no	no	yes	no	no	no	yes	17	15	female	pretty well-off	college	0	0	1	0
434	8	no	no	no	no	no	no	no	no	12	15	female	pretty well-off	college	0	0	0	0
435	12	no	no	no	no	no	no	no	no	11	.	.	.	.	.	.	.	.
436	13	no	no	no	no	no	no	no	no	.	.	.	.	.	.	.	.	.
437	5	no	no	no	no	no	no	no	no	19	15	female	pretty well-off	less than college	0	0	0	0
438	8	no	no	no	no	no	no	no	no	15	14	male	average	college	0	0	0	0
439	8	no	no	no	yes	no	no	no	yes	18	14	male	average	college	1	0	0	0
440	10	no	no	yes	no	no	no	no	no	16	14	male	average	less than college	0	0	0	0
441	5	no	no	no	no	no	no	no	no	.	14	male	varied	less than college	0	0	0	0
442	5	no	no	no	no	no	no	no	no	22	14	female	average	college	0	0	0	0
443	3	no	no	yes	no	no	no	yes	no	23	15	male	pretty well-off	college	0	0	0	1
444	8	no	yes	yes	yes	no	no	no	no	21	14	female	pretty well-off	college	0	0	0	1
445	8	no	no	no	no	no	no	no	no	15	14	female	pretty well-off	less than college	0	0	1	0
446	5	no	no	yes	yes	no	no	yes	yes	25	15	female	pretty well-off	college	0	0	0	0
447	8	no	no	no	yes	no	no	no	yes	18	14	male	pretty well-off	college	1	0	0	0
448	5	no	no	yes	no	no	no	no	no	23	14	female	average	college	1	0	0	0
449	14	no	no	no	no	no	no	no	no	22	.	.	.	.	.	.	.	.
450	3	no	no	no	no	no	no	no	no	.	14	male	average	.	0	0	0	1
451	12	no	no	no	no	no	no	no	no	.	.	.	.	.	.	.	.	.
452	3	no	no	no	yes	no	no	no	yes	30	14	female	.	.	0	0	0	0
453	7	no	no	no	no	no	no	no	no	.	14	female	average	less than college	0	0	0	0
454	12	no	no	yes	no	no	no	no	no	18	.	.	.	.	.	.	.	.
455	3	no	no	no	no	no	no	no	no	22	14	female	average	less than college	0	0	0	1
456	7	no	no	no	yes	no	no	yes	yes	.	14	male	average	.	0	0	0	0
457	8	no	no	yes	yes	no	no	yes	yes	17	15	male	average	less than college	0	1	0	0
458	13	no	no	no	no	no	no	no	no	24	.	.	.	.	.	.	.	.
459	5	no	no	no	no	no	no	no	no	24	14	female	average	less than college	0	0	0	0
460	8	no	no	no	no	no	no	no	no	.	15	male	varied	college	1	0	0	0
461	1	no	no	no	yes	no	no	yes	yes	20	14	male	varied	less than college	0	0	0	0
462	5	no	no	no	no	no	no	yes	no	.	15	male	average	college	0	1	0	0
463	5	no	no	no	yes	no	no	no	no	.	14	female	average	college	0	0	0	0
464	12	no	no	no	no	no	no	no	no	15	.	.	.	.	.	.	.	.
465	5	no	no	yes	no	no	no	no	no	21	14	male	pretty well-off	.	1	0	0	0
466	14	no	no	yes	yes	no	no	yes	.	20	.	.	.	.	.	.	.	.
467	3	no	no	no	yes	no	no	no	no	28	14	male	average	college	1	0	0	0
468	8	no	no	no	no	no	no	no	no	.	14	female	average	college	.	.	.	.
469	13	no	no	no	no	no	no	no	no	13	.	.	.	.	.	.	.	.
470	7	no	no	no	.	no	no	yes	.	21	14	male	average	.	0	0	0	0
471	14	no	no	no	no	no	no	no	no	12	.	.	.	.	.	.	.	.
472	3	no	no	yes	no	no	no	no	no	25	14	male	average	less than college	0	0	0	0
473	5	no	no	no	no	no	no	no	no	15	14	male	varied	less than college	0	0	0	0
474	14	no	no	no	no	no	no	no	no	12	.	.	.	.	.	.	.	.
475	7	no	no	no	.	no	no	no	.	16	14	female	pretty well-off	less than college	0	0	1	0
476	8	no	no	no	yes	no	no	no	no	14	14	female	pretty well-off	college	1	0	0	0
477	1	no	no	no	no	no	no	no	no	.	14	male	pretty well-off	less than college	0	0	0	0
478	3	no	no	.	.	no	yes	.	yes	19	14	female	average	college	0	0	0	1
479	8	no	no	yes	yes	no	no	yes	yes	20	14	male	average	less than college	0	0	0	0
480	3	no	no	yes	yes	no	no	no	no	23	14	female	varied	.	0	0	0	0
481	7	no	no	no	yes	no	no	no	no	24	14	male	.	less than college	0	0	0	0
482	14	no	no	no	no	no	no	no	no	28	.	.	.	.	.	.	.	.
483	8	no	no	yes	yes	no	no	yes	yes	19	14	female	pretty well-off	college	0	0	0	1
484	8	no	no	no	no	no	no	no	no	13	14	female	average	.	1	0	0	0
485	5	no	no	yes	no	no	no	yes	no	.	14	female	pretty well-off	less than college	0	0	0	0
486	10	no	no	yes	yes	no	no	no	no	21	14	female	average	less than college	0	0	0	0
487	5	no	no	no	no	no	no	no	no	23	14	female	average	less than college	0	0	0	0
488	3	no	no	no	no	no	no	no	no	8	14	male	poor	less than college	0	0	0	0
489	1	no	no	yes	yes	no	no	no	no	19	15	male	average	less than college	0	1	0	0
490	7	no	no	yes	yes	no	no	no	yes	.	14	female	average	less than college	0	0	0	0
491	3	no	no	no	no	no	no	no	no	13	14	female	average	college	0	0	1	0
492	1	no	no	no	no	no	no	no	no	13	14	male	average	college	1	0	0	0
493	5	no	no	no	no	no	no	no	no	10	15	male	pretty well-off	college	1	0	0	0
494	12	no	no	no	no	no	no	no	no	17	.	.	.	.	.	.	.	.
495	5	no	no	no	no	no	no	no	no	20	14	male	average	college	0	0	0	1
496	8	no	yes	yes	yes	no	no	yes	.	.	15	female	average	college	0	0	0	1
497	7	no	no	no	no	no	no	no	no	.	13	female	varied	less than college	0	0	0	0
498	12	no	no	no	no	no	no	no	.	15	.	.	.	.	.	.	.	.
499	5	no	no	yes	yes	no	no	yes	yes	18	15	male	average	less than college	0	0	0	0
500	1	no	no	no	yes	no	no	yes	yes	.	15	female	average	less than college	0	0	0	0
501	5	no	no	no	no	no	no	no	no	21	14	female	average	less than college	0	0	0	0
502	8	no	no	no	no	no	no	no	no	.	14	male	average	college	0	0	0	1
503	8	no	yes	.	.	no	yes	.	.	17	14	female	pretty well-off	college	0	0	0	1
504	14	no	no	no	no	no	no	no	no	11	.	.	.	.	.	.	.	.
505	5	no	no	no	.	no	no	no	no	15	15	male	pretty well-off	less than college	0	0	0	0
506	3	no	no	yes	no	no	no	no	no	.	14	female	pretty well-off	college	1	0	0	0
507	7	no	no	yes	no	no	no	yes	no	17	14	male	.	less than college	0	0	0	0
508	8	no	no	no	yes	no	no	no	yes	23	14	female	average	college	0	0	0	1
509	8	no	no	no	no	no	no	no	no	12	14	male	pretty well-off	college	1	0	0	0
510	5	no	no	yes	yes	no	no	no	no	16	15	male	pretty well-off	college	0	0	0	1
511	5	no	no	yes	yes	no	no	no	no	13	14	female	average	less than college	0	0	0	0
512	14	no	yes	no	no	no	no	no	no	15	.	.	.	.	.	.	.	.
513	3	no	no	no	no	no	no	no	no	17	14	male	average	college	1	0	0	0
514	12	no	no	no	no	no	no	no	no	22	.	.	.	.	.	.	.	.
515	3	yes	yes	.	.	no	yes	.	.	19	14	female	average	less than college	0	0	0	0
516	8	no	no	no	no	no	no	no	no	24	14	female	pretty well-off	college	0	0	0	0
517	1	no	no	no	no	no	no	no	no	14	14	male	average	college	0	1	0	0
518	13	no	no	no	yes	no	no	no	.	.	.	.	.	.	.	.	.	.
519	10	yes	no	yes	.	yes	yes	.	.	11	15	male	average	less than college	0	0	0	0
520	3	no	no	no	no	no	no	no	no	20	15	female	pretty well-off	college	0	0	0	0
521	7	no	no	no	no	no	no	no	no	20	14	male	average	.	0	0	0	0
522	1	no	no	no	no	no	no	no	no	.	15	female	average	less than college	0	0	0	1
523	14	no	no	no	no	no	no	no	no	11	.	.	.	.	.	.	.	.
524	3	no	no	yes	yes	no	no	no	no	20	14	female	average	college	1	0	0	0
525	5	no	no	yes	no	no	no	no	no	.	14	male	pretty well-off	less than college	0	0	0	0
526	7	no	no	no	no	no	no	no	no	11	14	female	pretty well-off	college	0	0	0	1
527	3	no	no	no	no	no	no	no	no	24	14	female	average	less than college	0	0	0	0
528	14	no	no	yes	yes	no	yes	yes	yes	18	.	.	.	.	.	.	.	.
529	8	no	no	no	no	no	no	no	no	15	14	male	pretty well-off	college	0	0	0	0
530	3	no	no	yes	yes	no	no	no	yes	.	15	male	average	college	0	0	0	0
531	12	no	no	no	.	no	no	no	.	16	.	.	.	.	.	.	.	.
532	3	no	no	no	yes	no	no	no	no	24	14	female	average	less than college	0	0	1	0
533	3	yes	no	yes	.	no	no	.	no	28	15	male	poor	less than college	0	0	0	0
534	1	no	no	yes	no	no	no	yes	no	21	14	male	poor	less than college	0	0	0	0
535	5	no	no	no	no	no	no	no	no	16	14	female	average	less than college	0	0	0	0
536	8	no	no	no	no	no	no	no	no	.	14	male	average	college	0	0	0	1
537	10	no	no	no	yes	no	no	no	no	22	14	female	varied	less than college	0	0	0	0
538	1	no	no	no	no	no	no	no	no	16	14	female	average	college	0	1	0	0
539	8	no	no	no	.	no	yes	no	.	22	14	male	average	.	0	0	0	0
540	5	no	no	no	.	no	no	no	no	.	14	male	.	less than college	0	0	0	0
541	8	no	no	yes	yes	no	no	no	yes	21	14	male	pretty well-off	college	0	0	0	0
542	3	no	no	yes	no	no	no	no	no	24	14	male	average	college	1	0	0	0
543	3	no	no	no	no	no	no	no	no	7	14	male	poor	less than college	0	0	0	0
544	3	no	yes	.	yes	no	no	.	.	16	15	female	average	less than college	0	0	0	0
545	10	no	no	no	no	no	no	no	no	15	14	female	average	less than college	0	0	0	0
546	13	no	no	no	no	no	no	no	no	23	.	.	.	.	.	.	.	.
547	8	no	no	no	no	no	no	no	no	.	14	female	average	less than college	1	0	0	0
548	3	no	no	no	no	no	no	no	no	15	14	female	pretty well-off	less than college	0	0	1	0
549	12	no	no	no	yes	no	no	no	yes	20	.	.	.	.	.	.	.	.
550	7	no	no	.	yes	no	yes	.	yes	23	13	male	poor	less than college	0	0	0	0
551	8	no	no	yes	no	no	no	yes	no	12	14	male	average	.	1	0	0	0
552	3	yes	yes	yes	no	yes	yes	.	yes	26	14	male	pretty well-off	less than college	0	0	0	0
553	10	no	no	yes	.	no	no	yes	.	17	14	male	average	less than college	0	0	0	0
554	5	no	no	yes	no	no	no	yes	no	16	15	female	average	less than college	0	0	0	0
555	5	no	no	no	no	no	no	no	no	18	14	male	pretty well-off	.	0	0	0	0
556	.	no	no	.	no	no	no	no	no	21	14	female	average	less than college	0	0	0	0
557	8	no	no	yes	yes	no	no	yes	yes	19	14	female	pretty well-off	college	0	0	0	1
558	10	no	no	no	no	no	no	no	no	.	15	male	average	less than college	0	0	0	0
559	7	no	no	yes	.	no	no	no	.	.	14	female	average	less than college	0	0	0	0
560	5	no	no	yes	no	no	no	no	no	23	14	male	average	college	0	0	0	1
561	8	no	no	no	yes	no	no	no	no	9	14	male	pretty well-off	.	0	0	0	0
562	3	no	no	.	no	no	no	.	no	16	14	male	varied	less than college	0	0	0	0
563	3	no	no	no	yes	no	no	no	yes	20	14	female	average	college	0	0	0	0
564	8	no	no	no	yes	no	no	no	no	19	14	male	average	.	0	1	0	0
565	12	no	no	yes	yes	no	yes	yes	.	21	.	.	.	.	.	.	.	.
566	3	no	no	no	yes	no	no	no	no	17	14	female	average	less than college	0	0	0	0
567	.	no	no	no	no	no	no	no	no	24	14	female	pretty well-off	college	1	0	0	0
568	14	no	no	yes	yes	no	no	yes	yes	18	.	.	.	.	.	.	.	.
569	8	no	no	no	no	no	no	no	no	.	14	male	average	college	0	0	0	0
570	8	no	no	yes	yes	no	yes	.	.	30	15	female	varied	less than college	0	0	0	0
571	7	no	yes	.	no	yes	no	.	.	32	14	female	varied	college	1	0	0	0
572	5	no	no	no	no	no	no	no	no	.	15	male	varied	less than college	0	0	0	0
573	7	no	no	yes	.	no	no	yes	.	17	14	female	average	college	0	0	0	1
574	7	no	no	yes	no	yes	no	.	yes	14	14	female	average	less than college	0	0	0	0
575	.	no	no	no	no	no	no	no	no	18	14	female	average	college	1	0	0	0
576	1	no	no	no	no	no	no	no	no	16	13	male	average	college	0	0	0	0
577	13	no	no	no	yes	no	no	yes	no	25	.	.	.	.	.	.	.	.
578	3	no	no	no	no	no	no	no	no	.	13	female	pretty well-off	college	0	0	0	1
579	5	no	no	no	yes	no	no	no	yes	17	14	male	average	less than college	0	1	0	0
580	1	yes	no	yes	yes	no	no	.	yes	13	15	male	average	less than college	0	1	0	0
581	5	no	no	yes	yes	no	no	no	no	23	14	female	average	less than college	0	0	0	0
582	1	no	no	yes	yes	no	no	yes	yes	17	14	female	varied	less than college	0	0	0	0
583	3	no	no	no	no	no	no	no	no	29	14	female	average	less than college	1	0	0	0
584	3	no	no	yes	yes	no	no	.	.	27	14	male	varied	less than college	0	0	0	1
585	14	no	no	yes	yes	no	no	no	no	16	.	.	.	.	.	.	.	.
586	3	no	no	no	no	no	no	no	no	18	14	female	pretty well-off	college	0	0	0	1
587	8	no	no	yes	yes	no	no	no	no	23	14	female	average	college	1	0	0	0
588	8	no	no	yes	yes	no	no	yes	no	14	15	female	pretty well-off	.	1	0	0	0
589	13	no	no	yes	no	no	no	yes	no	26	.	.	.	.	.	.	.	.
590	14	no	no	yes	yes	no	no	no	no	19	.	.	.	.	.	.	.	.
591	8	no	no	no	no	no	no	no	no	14	15	male	pretty well-off	.	0	0	0	1
592	7	no	no	.	no	no	no	no	yes	24	14	female	average	less than college	0	0	0	0
593	1	no	yes	no	yes	no	no	no	no	20	15	female	pretty well-off	less than college	0	0	0	0
594	14	no	no	.	no	no	yes	yes	.	19	.	.	.	.	.	.	.	.
595	8	no	no	no	no	no	no	no	no	23	14	female	pretty well-off	less than college	1	0	0	0
596	8	no	no	no	no	no	no	no	no	17	14	male	average	less than college	0	0	0	0
597	3	no	no	no	no	no	no	no	no	11	14	male	average	college	0	0	0	1
598	12	no	yes	yes	yes	no	no	yes	yes	9	.	.	.	.	.	.	.	.
599	7	no	no	yes	no	no	no	yes	no	22	14	female	average	less than college	0	0	0	0
600	3	no	no	.	no	no	no	.	no	.	14	female	pretty well-off	less than college	0	0	0	1
601	5	no	no	yes	.	no	no	no	no	22	14	female	average	less than college	0	0	0	0
602	7	no	no	no	no	no	no	no	no	.	14	female	average	less than college	0	0	0	0
603	5	no	no	no	.	no	no	no	no	18	14	male	average	college	0	0	0	1
604	3	no	no	no	no	no	no	no	no	.	14	male	average	less than college	0	0	0	0
605	3	no	no	no	no	no	no	no	no	21	14	male	average	less than college	0	0	0	0
606	3	no	no	yes	yes	no	no	no	yes	16	14	male	average	college	0	0	0	1
607	5	no	no	no	no	no	no	no	no	.	15	male	pretty well-off	less than college	0	0	0	0
608	13	no	no	no	.	no	no	no	.	.	.	.	.	.	.	.	.	.
609	8	no	no	yes	no	no	no	yes	yes	8	15	male	average	college	0	0	0	1
610	7	no	no	yes	.	no	no	no	.	24	14	female	poor	less than college	0	0	0	0
611	10	no	no	no	no	yes	yes	.	.	24	14	male	average	less than college	0	0	0	0
612	1	no	no	no	yes	no	no	no	no	25	15	female	average	less than college	0	1	0	0
613	8	no	no	yes	no	no	no	no	no	18	15	female	pretty well-off	less than college	1	0	0	0
614	3	no	no	no	no	no	no	no	no	24	14	female	varied	college	0	0	0	1
615	3	no	no	no	no	no	no	no	no	19	15	male	varied	college	1	0	0	0
616	1	no	no	no	no	no	no	no	no	.	14	female	.	.	0	0	0	0
617	12	no	no	no	yes	no	no	no	no	16	.	.	.	.	.	.	.	.
618	12	no	no	yes	no	no	no	no	no	.	.	.	.	.	.	.	.	.
619	14	no	no	no	no	no	no	no	yes	20	.	.	.	.	.	.	.	.
620	12	no	no	no	no	no	no	no	no	12	.	.	.	.	.	.	.	.
621	8	no	no	no	no	no	no	no	no	18	14	female	average	college	0	0	0	0
622	7	no	yes	yes	yes	no	no	yes	yes	23	15	female	average	less than college	0	0	0	0
623	8	no	no	yes	yes	no	no	no	no	29	14	male	average	college	0	0	0	1
624	1	no	no	.	no	no	no	no	no	13	15	female	pretty well-off	less than college	0	0	0	0
625	1	yes	no	yes	yes	yes	yes	.	.	17	14	female	poor	less than college	0	0	0	0
626	14	no	no	no	no	no	no	no	no	21	.	.	.	.	.	.	.	.
627	5	no	no	no	yes	no	no	no	no	13	15	male	average	college	0	0	0	1
628	10	no	no	no	no	no	no	no	no	.	14	female	average	less than college	0	0	0	0
629	8	no	no	no	no	no	no	no	no	22	14	female	pretty well-off	college	1	0	0	0
630	10	no	no	no	no	no	no	no	no	15	14	female	average	.	0	0	0	0
631	13	no	no	no	no	no	no	no	no	19	.	.	.	.	.	.	.	.
632	14	no	no	yes	yes	no	no	no	no	27	.	.	.	.	.	.	.	.
633	10	no	no	no	no	no	no	no	no	.	15	female	average	college	0	0	0	0
634	8	no	no	.	no	no	no	no	no	27	14	female	average	less than college	1	0	0	0
635	5	no	no	no	no	no	no	no	no	13	14	male	average	less than college	0	1	0	0
636	5	no	no	yes	no	no	no	no	no	19	14	female	average	less than college	1	0	0	0
637	5	no	no	no	no	no	no	no	no	.	14	male	average	less than college	0	0	0	1
638	13	no	no	no	no	no	no	no	no	20	.	.	.	.	.	.	.	.
639	3	no	no	no	.	no	no	no	yes	23	14	female	average	less than college	0	0	0	0
640	1	no	no	no	no	no	no	no	no	13	14	female	pretty well-off	less than college	1	0	0	0
641	8	no	no	no	no	no	no	no	no	16	14	male	average	college	0	0	0	0
642	8	no	no	no	no	no	no	no	no	22	15	female	pretty well-off	college	1	0	0	0
643	14	no	no	no	no	no	no	no	no	12	.	.	.	.	.	.	.	.
644	5	no	no	yes	yes	no	no	yes	yes	14	15	female	average	less than college	0	0	0	0
645	3	no	no	no	yes	no	no	no	yes	20	14	female	pretty well-off	less than college	1	0	0	0
646	8	no	no	yes	yes	no	no	no	yes	16	15	male	pretty well-off	college	1	0	0	0
647	3	no	no	.	yes	no	no	no	no	24	14	male	average	college	0	0	0	0
648	1	yes	no	.	yes	no	no	yes	yes	17	14	female	pretty well-off	college	0	0	0	1
649	12	no	yes	yes	.	no	yes	no	no	31	.	.	.	.	.	.	.	.
650	1	no	no	no	no	no	no	no	no	24	14	male	pretty well-off	less than college	0	0	0	0
651	3	no	no	no	yes	no	no	no	no	12	15	male	pretty well-off	college	0	0	0	0
652	1	no	yes	yes	yes	no	no	no	no	19	14	female	average	college	1	0	0	0
653	12	no	no	.	no	no	no	no	no	16	.	.	.	.	.	.	.	.
654	7	no	no	no	.	no	no	no	.	13	14	male	average	.	0	0	0	0
655	10	no	no	yes	yes	no	no	no	yes	18	14	female	pretty well-off	college	0	0	0	0
656	1	no	no	yes	no	no	no	yes	no	23	14	female	average	.	1	0	0	0
657	10	no	no	no	no	no	no	no	no	16	15	female	pretty well-off	less than college	0	0	0	1
658	10	no	no	yes	yes	no	no	no	no	.	14	female	pretty well-off	college	0	0	0	0
659	5	yes	yes	yes	.	yes	no	.	.	16	15	female	pretty well-off	less than college	0	1	0	0
660	3	no	no	no	no	no	no	no	no	11	14	male	average	.	1	0	0	0
661	7	no	no	no	no	no	no	no	no	.	14	female	average	less than college	0	0	0	0
662	1	no	no	yes	yes	no	no	yes	yes	12	14	male	poor	less than college	1	0	0	0
663	8	no	no	no	yes	no	no	no	yes	16	14	female	average	college	0	0	0	1
664	3	no	no	no	no	no	no	no	no	23	14	female	poor	less than college	0	0	0	0
665	14	no	no	no	no	no	no	no	no	.	.	.	.	.	.	.	.	.
666	1	no	no	yes	no	no	no	yes	no	8	14	male	pretty well-off	college	0	0	0	0
667	5	no	no	no	no	no	no	no	no	16	14	male	pretty well-off	less than college	0	0	0	0
668	5	no	no	no	no	no	no	no	no	.	14	male	average	less than college	0	0	0	0
669	8	no	no	no	no	no	no	no	no	.	14	female	average	college	0	0	0	0
670	12	no	no	.	no	no	no	no	no	.	.	.	.	.	.	.	.	.
671	7	no	no	yes	no	no	no	.	.	21	15	female	average	.	0	0	0	0
672	3	no	yes	no	yes	no	no	no	.	23	14	female	pretty well-off	less than college	0	0	0	0
673	13	no	no	yes	yes	no	no	.	.	23	.	.	.	.	.	.	.	.
674	7	no	no	no	yes	no	no	no	no	19	15	female	poor	college	0	0	0	1
675	1	no	no	no	no	no	no	no	no	.	14	male	average	less than college	0	1	0	0
676	5	no	no	no	yes	no	yes	.	yes	19	15	male	average	less than college	0	1	0	0
677	3	yes	yes	.	.	yes	yes	.	.	26	14	male	pretty well-off	less than college	0	0	0	0
678	1	no	no	no	.	no	no	no	.	12	15	male	pretty well-off	.	0	1	0	0
679	8	no	no	yes	no	no	no	no	no	23	15	female	average	.	1	0	0	0
680	5	no	no	.	no	yes	yes	.	yes	12	14	male	pretty well-off	college	0	0	0	1
681	3	no	no	no	no	no	no	no	no	23	15	male	pretty well-off	less than college	0	0	0	0
682	13	no	no	yes	.	no	no	no	yes	10	.	.	.	.	.	.	.	.
683	12	no	no	yes	yes	no	no	no	no	20	.	.	.	.	.	.	.	.
684	3	no	no	yes	.	no	no	yes	no	22	14	female	average	less than college	0	0	1	0
685	8	no	no	no	no	no	no	no	no	23	15	male	average	college	0	0	0	1
686	5	no	no	no	no	no	no	no	no	21	15	female	average	less than college	0	0	0	0
687	3	no	no	no	no	no	no	no	no	19	14	male	pretty well-off	less than college	0	0	0	0
688	3	no	no	no	no	no	no	no	no	20	14	female	average	less than college	0	0	1	0
689	8	no	no	no	yes	no	no	no	no	20	14	female	average	college	0	0	0	0
690	13	no	no	yes	.	no	no	yes	no	16	.	.	.	.	.	.	.	.
691	12	no	no	yes	no	no	no	no	no	19	.	.	.	.	.	.	.	.
692	5	no	no	yes	yes	no	no	no	no	28	14	female	pretty well-off	less than college	0	0	0	0
693	10	no	no	yes	no	no	no	yes	yes	.	15	female	varied	less than college	0	0	0	0
694	5	no	no	yes	yes	no	no	no	no	21	14	.	pretty well-off	less than college	0	1	0	0
695	13	no	no	no	yes	no	no	no	no	16	.	.	.	.	.	.	.	.
696	5	no	no	no	no	no	no	no	no	17	14	female	pretty well-off	less than college	0	0	0	0
697	8	no	no	no	no	no	no	no	no	13	15	male	pretty well-off	college	1	0	0	0
698	3	yes	no	yes	.	no	yes	.	.	23	14	male	average	less than college	0	0	0	0
699	3	no	no	no	no	no	no	no	no	21	14	female	average	.	0	0	0	0
700	5	no	no	no	no	no	no	no	no	23	15	female	pretty well-off	less than college	0	0	0	0
701	1	no	no	no	no	no	no	no	no	12	14	female	pretty well-off	college	0	1	0	0
702	10	no	no	yes	.	no	no	no	no	23	15	female	pretty well-off	college	0	0	0	0
703	7	no	no	no	.	no	no	no	.	19	14	male	average	less than college	0	0	0	0
704	5	no	no	yes	yes	no	no	yes	yes	24	14	female	pretty well-off	college	0	0	0	0
705	13	no	no	yes	yes	no	no	yes	yes	.	.	.	.	.	.	.	.	.
706	5	no	no	yes	.	no	no	no	.	26	14	male	pretty well-off	college	0	0	1	0
707	3	no	no	no	yes	no	no	no	no	14	14	male	varied	less than college	0	0	0	0
708	7	no	no	yes	yes	no	no	no	no	22	13	female	varied	less than college	0	0	0	0
709	1	no	no	no	no	no	no	no	no	12	14	male	average	less than college	0	1	0	0
710	7	no	no	no	yes	yes	no	.	.	15	14	female	average	less than college	0	0	0	0
711	8	no	no	no	no	no	no	no	no	19	14	female	varied	.	0	0	0	1
712	13	no	no	no	no	no	no	no	no	14	.	.	.	.	.	.	.	.
713	3	no	no	no	no	no	no	no	no	12	14	male	average	less than college	1	0	0	0
714	13	yes	no	.	yes	no	no	no	no	17	.	.	.	.	.	.	.	.
715	7	no	no	yes	yes	yes	yes	.	yes	27	14	female	average	less than college	0	0	0	0
716	14	yes	yes	.	.	no	yes	.	.	19	.	.	.	.	.	.	.	.
717	10	no	no	yes	no	no	no	no	no	19	14	female	average	less than college	0	0	0	1
718	5	no	no	no	no	no	no	no	no	19	15	female	average	college	1	0	0	0
719	10	no	no	yes	yes	no	no	no	no	26	14	female	average	less than college	0	0	0	0
720	8	no	no	no	no	no	no	no	no	23	14	male	pretty well-off	college	0	0	0	0
721	12	no	no	no	no	no	no	.	no	.	.	.	.	.	.	.	.	.
722	14	no	no	no	no	no	no	no	no	24	.	.	.	.	.	.	.	.
723	8	no	no	no	no	no	no	no	no	.	14	female	varied	college	1	0	0	0
724	3	no	no	no	no	no	no	no	no	29	14	female	average	less than college	0	0	0	0
725	7	no	no	no	no	no	no	no	no	21	14	male	average	less than college	0	0	0	0
726	8	no	no	no	.	no	no	no	no	17	15	female	pretty well-off	college	0	0	0	1
727	14	no	no	no	no	no	no	no	no	21	.	.	.	.	.	.	.	.
728	8	no	no	no	no	no	no	no	no	18	14	male	pretty well-off	college	1	0	0	0
729	5	no	no	yes	yes	no	yes	yes	yes	19	14	male	average	less than college	0	0	0	0
730	1	no	no	no	no	no	no	no	no	22	14	male	varied	less than college	0	0	0	0
731	8	no	no	yes	no	no	yes	no	no	26	15	female	pretty well-off	college	0	0	0	0
732	10	no	no	no	no	no	no	no	no	18	14	female	pretty well-off	college	0	1	0	0
733	3	no	no	yes	yes	no	no	no	yes	21	14	male	pretty well-off	college	0	0	0	1
734	14	no	no	yes	yes	no	no	no	no	19	.	.	.	.	.	.	.	.
735	8	no	no	.	no	yes	yes	.	.	28	14	female	average	less than college	1	0	0	0
736	5	no	no	no	no	no	no	no	no	20	15	female	average	.	0	0	0	0
737	5	no	no	yes	no	no	no	no	no	23	15	male	average	.	0	0	0	0
738	3	no	no	yes	yes	no	no	yes	yes	25	15	female	varied	less than college	0	0	0	0
739	8	no	no	no	no	no	no	no	no	26	14	female	average	college	1	0	0	0
740	3	no	no	no	yes	no	no	no	yes	14	14	female	average	less than college	0	0	0	0
741	10	no	no	yes	yes	no	no	no	no	13	14	female	average	less than college	0	0	0	0
742	3	no	no	no	yes	no	no	yes	yes	15	13	female	pretty well-off	college	1	0	0	0
743	5	no	no	yes	yes	no	no	no	no	29	14	female	average	less than college	0	0	0	0
744	1	no	no	no	no	no	no	no	no	24	14	female	average	less than college	0	0	0	1
745	5	no	no	yes	yes	no	no	yes	yes	16	14	female	average	less than college	0	0	0	0
746	13	no	no	no	no	no	no	no	no	16	.	.	.	.	.	.	.	.
747	14	no	no	no	no	no	no	no	no	26	.	.	.	.	.	.	.	.
748	3	no	no	no	yes	no	no	no	no	20	14	female	average	less than college	0	0	0	0
749	10	no	no	no	no	no	no	no	no	12	15	male	pretty well-off	.	0	0	0	0
750	1	no	no	no	no	no	no	no	no	.	14	female	average	less than college	0	0	0	0
751	3	no	no	.	yes	no	no	yes	yes	25	14	female	average	less than college	0	0	0	1
752	1	no	no	yes	.	no	no	no	.	23	14	female	average	less than college	0	0	0	0
753	8	no	no	no	yes	no	no	no	.	21	14	male	average	less than college	0	0	0	0
754	5	no	no	no	no	no	no	no	no	7	14	male	average	less than college	0	0	0	0
755	8	no	no	yes	no	no	no	no	no	22	15	female	varied	less than college	0	0	0	0
756	5	no	no	yes	no	no	no	no	no	15	14	male	varied	.	0	0	0	0
757	7	no	no	yes	yes	no	no	no	no	19	14	male	average	college	1	0	0	0
758	10	no	no	no	no	no	no	no	no	17	14	male	pretty well-off	less than college	0	0	0	0
759	3	no	no	yes	no	no	no	no	no	11	14	male	average	less than college	0	0	0	0
760	14	yes	yes	yes	yes	no	no	.	.	20	.	.	.	.	.	.	.	.
761	3	no	no	no	no	no	no	no	no	13	14	male	average	less than college	1	0	0	0
762	10	no	no	yes	yes	no	no	yes	yes	20	15	female	average	less than college	0	0	0	0
763	3	no	no	.	.	no	no	no	no	.	14	female	varied	college	0	1	0	0
764	5	no	no	yes	no	no	no	yes	no	14	14	male	average	less than college	0	0	0	0
765	3	no	no	yes	no	no	no	no	.	13	14	female	average	.	0	0	0	0
766	3	no	no	no	yes	no	no	no	.	.	13	female	average	less than college	0	0	0	0
767	10	no	no	yes	yes	no	no	no	yes	.	14	female	average	less than college	0	0	0	0
768	8	no	no	no	no	no	no	no	no	19	14	male	average	.	1	0	0	0
769	10	no	no	yes	no	yes	no	.	.	11	15	male	pretty well-off	less than college	0	0	0	0
770	1	no	no	no	yes	no	no	yes	no	12	15	male	average	less than college	0	0	0	0
771	10	no	no	yes	.	no	no	yes	no	18	15	male	varied	less than college	0	0	0	0
772	10	no	no	no	yes	no	no	no	no	16	14	male	average	college	0	0	0	0
773	7	no	no	no	no	no	no	no	no	25	14	female	average	less than college	0	0	0	0
774	5	no	yes	no	yes	no	yes	yes	.	17	15	male	average	less than college	0	0	0	0
775	8	no	no	yes	yes	no	no	no	yes	18	15	female	average	college	0	0	0	1
776	3	no	no	.	yes	no	no	.	.	29	14	male	pretty well-off	college	0	0	0	0
777	1	no	no	no	.	no	no	no	.	15	15	male	varied	less than college	0	0	0	1
778	7	no	no	no	no	no	no	no	no	17	15	male	average	less than college	0	0	0	0
779	13	no	no	yes	yes	no	no	yes	yes	18	.	.	.	.	.	.	.	.
780	8	no	no	yes	yes	no	no	no	yes	23	14	female	pretty well-off	college	0	1	0	0
781	10	no	no	no	yes	no	no	yes	yes	25	14	female	pretty well-off	college	0	0	0	1
782	3	no	no	no	yes	no	no	no	yes	11	14	female	average	less than college	0	0	0	0
783	8	no	no	no	no	no	no	no	yes	20	15	male	average	less than college	0	0	0	0
784	3	no	no	no	no	no	no	no	no	13	14	male	average	college	0	1	0	0
785	8	no	no	yes	yes	yes	yes	.	.	26	15	female	pretty well-off	college	1	0	0	0
786	3	no	no	yes	yes	no	no	.	no	23	14	male	average	college	1	0	0	0
787	1	no	no	no	no	no	no	no	no	23	15	female	average	college	1	0	0	0
788	12	no	no	.	no	no	no	no	no	23	.	.	.	.	.	.	.	.
789	8	no	no	no	no	no	no	no	no	13	15	male	average	less than college	0	0	0	0
790	5	no	no	no	yes	no	no	no	yes	17	14	female	pretty well-off	less than college	0	0	0	1
791	1	no	yes	no	yes	no	no	no	no	13	14	female	pretty well-off	college	0	0	0	0
792	7	no	no	no	no	no	no	no	yes	.	14	male	average	.	0	0	0	0
793	13	no	no	no	no	no	no	no	no	23	.	.	.	.	.	.	.	.
794	7	no	no	no	no	no	no	no	no	23	14	female	poor	less than college	0	1	0	0
795	8	no	no	yes	yes	no	no	yes	.	.	15	female	varied	less than college	0	1	0	0
796	1	no	no	no	no	no	no	no	no	.	14	male	average	less than college	0	0	0	0
797	5	no	no	.	no	no	no	.	no	22	15	female	average	less than college	0	0	0	0
798	8	no	no	no	no	no	no	no	no	.	15	female	average	college	0	0	0	0
799	8	no	no	yes	no	no	no	yes	no	30	14	female	.	less than college	0	0	0	1
800	3	no	no	.	no	no	no	no	no	18	14	male	average	less than college	0	0	1	0
801	5	no	no	no	no	no	no	no	no	19	14	male	average	less than college	0	1	0	0
802	14	no	no	no	no	no	no	no	no	16	.	.	.	.	.	.	.	.
803	3	no	no	no	no	no	no	no	no	16	14	male	varied	less than college	0	0	0	0
804	8	no	no	yes	no	no	no	no	no	15	15	female	average	less than college	0	0	0	0
805	7	no	no	yes	no	no	no	no	no	18	14	female	average	college	1	0	0	0
806	3	no	no	no	no	no	no	no	no	19	14	female	pretty well-off	less than college	0	0	0	0
807	10	no	no	yes	.	no	no	no	no	16	14	female	average	less than college	0	0	0	0
808	12	no	no	no	yes	no	no	yes	yes	23	.	.	.	.	.	.	.	.
809	10	no	no	no	no	no	no	no	no	.	14	male	pretty well-off	college	0	0	0	0
810	5	no	no	no	yes	no	no	no	no	.	14	female	average	less than college	0	0	0	0
811	8	no	no	yes	yes	no	no	yes	yes	19	14	male	average	college	1	0	0	0
812	8	no	no	no	no	no	no	no	no	14	15	female	pretty well-off	.	0	0	0	0
813	10	no	no	no	no	no	no	yes	no	17	14	male	average	less than college	0	1	0	0
814	3	no	no	no	no	no	no	no	no	19	14	female	average	less than college	0	0	0	0
815	7	no	yes	no	yes	no	no	.	yes	.	14	male	average	less than college	0	0	0	0
816	14	no	no	no	no	no	no	no	no	21	.	.	.	.	.	.	.	.
817	7	no	no	no	no	no	no	no	no	24	13	female	poor	less than college	.	.	.	.
818	1	no	no	yes	yes	no	no	yes	yes	18	14	female	pretty well-off	less than college	0	0	0	1
819	7	no	no	yes	.	no	no	.	no	30	14	female	pretty well-off	less than college	0	0	0	1
820	5	no	no	.	no	no	no	.	no	23	14	male	average	less than college	1	0	0	0
821	8	no	yes	yes	.	no	yes	yes	yes	22	14	female	average	less than college	0	0	0	0
822	8	no	no	no	no	no	no	no	no	15	14	male	average	less than college	0	0	1	0
823	3	no	no	yes	no	no	no	no	no	22	14	male	varied	.	0	0	0	0
824	14	no	no	yes	.	no	no	no	.	9	.	.	.	.	.	.	.	.
825	3	no	no	no	no	no	no	no	no	19	14	male	varied	less than college	0	0	0	0
826	10	no	no	no	no	no	no	no	no	16	14	female	varied	less than college	0	0	0	0
827	3	no	no	yes	yes	no	yes	.	.	21	14	female	poor	.	0	0	0	0
828	14	no	no	no	yes	no	no	no	no	14	.	.	.	.	.	.	.	.
829	13	no	no	yes	.	no	no	.	.	24	.	.	.	.	.	.	.	.
830	3	no	no	no	no	no	no	no	no	.	14	male	pretty well-off	.	0	0	0	0
831	7	no	no	no	yes	no	no	no	no	25	14	female	average	less than college	0	0	0	0
832	10	no	yes	yes	yes	no	no	no	yes	23	14	female	average	less than college	0	1	0	0
833	12	no	no	yes	no	no	no	yes	no	28	.	.	.	.	.	.	.	.
834	3	no	no	no	no	no	no	no	no	23	14	male	varied	less than college	0	0	0	0
835	5	no	no	yes	no	no	no	no	no	19	16	male	pretty well-off	college	0	0	0	0
836	8	no	no	no	no	no	no	no	no	17	15	male	average	college	1	0	0	0
837	1	no	yes	.	no	no	no	.	no	19	14	female	poor	college	0	0	0	0
838	5	no	no	no	yes	no	no	no	no	24	14	female	pretty well-off	college	0	0	0	0
839	14	no	no	yes	yes	no	no	no	no	21	.	.	.	.	.	.	.	.
840	1	no	no	yes	no	no	no	no	no	17	15	male	varied	less than college	0	0	0	0
841	13	no	no	yes	no	no	no	no	no	12	.	.	.	.	.	.	.	.
842	10	no	no	no	no	no	no	no	no	20	15	male	average	less than college	0	1	0	0
843	14	no	yes	.	yes	no	yes	.	.	.	.	.	.	.	.	.	.	.
844	5	no	no	yes	yes	no	no	.	.	23	14	female	pretty well-off	college	0	0	0	0
845	10	no	no	.	yes	no	no	no	.	19	15	female	pretty well-off	less than college	0	0	0	0
846	5	no	no	no	no	no	no	no	no	26	14	female	average	college	0	0	0	0
847	10	no	no	no	yes	no	no	no	yes	24	14	female	average	less than college	0	1	0	0
848	13	no	no	yes	no	no	no	no	no	16	.	.	.	.	.	.	.	.
849	8	no	no	no	no	no	no	no	no	13	14	male	pretty well-off	college	1	0	0	0
850	8	no	no	yes	yes	no	no	yes	yes	22	15	male	varied	college	0	1	0	0
851	1	no	no	no	.	no	no	no	.	.	15	male	pretty well-off	college	0	1	0	0
852	3	no	no	no	no	no	no	no	no	15	15	male	pretty well-off	college	0	0	1	0
853	8	no	no	no	no	no	no	no	no	.	14	male	pretty well-off	less than college	1	0	0	0
854	3	no	no	yes	.	no	no	.	.	13	14	female	pretty well-off	less than college	1	0	0	0
855	1	no	no	no	no	no	no	no	no	.	15	male	varied	college	0	0	0	1
856	14	no	no	.	yes	no	no	.	.	17	.	.	.	.	.	.	.	.
857	5	no	no	no	yes	no	no	no	no	19	14	female	average	less than college	0	0	0	0
858	12	no	no	no	no	no	no	no	no	15	.	.	.	.	.	.	.	.
859	13	no	no	no	no	no	no	no	no	17	.	.	.	.	.	.	.	.
860	14	no	no	no	no	no	no	no	no	.	.	.	.	.	.	.	.	.
861	10	no	no	yes	yes	no	no	yes	yes	21	14	female	pretty well-off	less than college	1	0	0	0
862	3	no	no	yes	no	no	no	no	no	22	14	male	varied	less than college	0	0	0	0
863	7	no	no	yes	no	no	no	no	no	20	14	female	pretty well-off	less than college	0	0	0	0
864	5	no	no	no	no	no	no	no	no	22	14	female	pretty well-off	college	0	0	0	0
865	8	no	no	yes	yes	no	no	no	no	16	15	female	average	college	0	0	0	1
866	10	no	no	yes	no	no	no	no	no	14	15	female	average	less than college	0	0	0	1
867	12	no	no	yes	yes	no	no	.	yes	17	.	.	.	.	.	.	.	.
868	3	no	no	no	no	no	no	yes	yes	19	14	male	pretty well-off	less than college	0	0	0	0
869	1	no	no	no	no	no	no	yes	no	.	14	female	poor	college	0	1	0	0
870	7	no	no	no	no	no	no	no	no	17	14	male	average	less than college	0	0	0	0
871	8	no	no	no	yes	no	no	no	yes	15	14	female	pretty well-off	college	0	0	0	0
872	1	no	no	no	yes	no	no	no	no	12	14	female	average	college	1	0	0	0
873	8	no	no	no	no	no	no	no	no	8	14	female	pretty well-off	less than college	0	0	0	0
874	8	no	no	no	no	no	no	no	no	16	15	female	pretty well-off	college	0	0	1	0
875	1	no	no	no	no	no	no	no	no	19	14	female	average	college	0	0	1	0
876	8	no	no	yes	yes	no	no	yes	yes	13	14	female	pretty well-off	less than college	0	0	0	0
877	14	no	no	no	no	no	no	no	no	14	.	.	.	.	.	.	.	.
878	8	no	no	yes	yes	no	no	no	.	18	15	female	pretty well-off	.	1	0	0	0
879	8	no	no	yes	no	no	no	yes	no	15	14	male	average	college	1	0	0	0
880	8	no	no	no	no	no	no	no	no	16	14	female	average	college	1	0	0	0
881	8	no	no	yes	no	no	no	no	no	20	16	female	average	less than college	0	0	0	1
882	8	no	no	no	.	no	no	no	.	14	14	male	pretty well-off	less than college	0	0	0	0
883	3	no	no	no	no	no	no	no	no	23	14	male	varied	less than college	0	0	0	0
884	3	no	no	.	no	no	no	.	no	.	14	male	average	.	0	0	0	0
885	1	no	no	no	yes	no	no	yes	no	22	15	female	average	less than college	0	1	0	0
886	3	no	no	yes	yes	no	no	yes	yes	17	15	male	average	college	1	0	0	0
887	8	no	no	no	no	no	no	no	no	16	15	female	varied	college	1	0	0	0
888	8	no	no	no	.	no	no	no	.	17	15	female	pretty well-off	college	1	0	0	0
889	7	no	no	no	no	no	no	no	no	16	14	male	average	less than college	0	0	0	0
890	14	no	no	.	yes	no	no	no	yes	20	.	.	.	.	.	.	.	.
891	5	no	no	no	no	no	no	no	no	.	15	male	pretty well-off	less than college	0	0	0	0
892	8	no	no	.	no	no	no	.	no	.	14	female	average	less than college	1	0	0	0
893	5	no	no	.	yes	no	no	no	yes	25	14	female	average	less than college	0	0	0	0
894	3	no	no	no	no	no	no	no	no	24	14	male	average	.	1	0	0	0
895	3	no	no	no	no	no	no	no	no	19	14	female	average	less than college	1	0	0	0
896	10	no	yes	.	yes	no	yes	.	.	15	14	male	average	less than college	0	0	0	0
897	5	no	no	.	.	no	no	no	.	19	15	female	average	less than college	0	1	0	0
898	5	no	no	no	no	no	no	no	no	.	14	male	average	.	1	0	0	0
899	5	no	no	yes	yes	no	no	no	no	13	14	female	average	college	0	0	0	0
900	14	no	no	no	no	no	no	no	no	.	.	.	.	.	.	.	.	.
901	7	no	no	no	no	no	no	no	no	.	14	female	poor	less than college	0	0	0	0
902	14	no	no	yes	yes	no	no	yes	yes	.	.	.	.	.	.	.	.	.
903	3	no	no	yes	yes	no	no	no	no	16	14	female	poor	.	0	0	0	0
904	5	no	no	yes	no	no	no	no	no	18	.	male	average	less than college	0	0	0	1
905	8	no	no	yes	no	no	no	no	no	.	14	male	average	college	0	0	0	1
906	8	no	no	no	no	no	no	no	.	16	14	male	pretty well-off	less than college	0	0	0	0
907	10	yes	no	no	yes	yes	yes	.	.	20	14	female	varied	less than college	0	0	0	0
908	12	no	no	yes	yes	no	no	yes	no	17	.	.	.	.	.	.	.	.
909	10	no	no	yes	.	no	no	no	no	.	15	female	pretty well-off	less than college	0	0	0	1
910	10	no	no	no	no	no	no	no	no	14	14	female	average	less than college	0	0	0	0
911	8	no	no	.	no	no	no	.	no	.	14	male	average	less than college	1	0	0	0
912	3	no	no	no	no	no	no	no	no	23	14	female	pretty well-off	less than college	0	0	0	1
913	8	no	no	no	yes	no	no	no	no	17	14	male	pretty well-off	college	1	0	0	0
914	5	no	yes	no	no	no	no	no	no	29	14	female	average	less than college	0	0	0	0
915	14	no	no	yes	yes	no	no	.	.	17	.	.	.	.	.	.	.	.
916	12	no	no	no	no	no	no	no	no	10	.	.	.	.	.	.	.	.
917	5	no	no	no	yes	no	no	no	yes	22	15	male	average	less than college	0	0	0	0
918	10	no	no	no	no	no	no	no	no	12	15	male	average	less than college	0	1	0	0
919	14	no	yes	yes	yes	yes	yes	.	.	21	.	.	.	.	.	.	.	.
920	3	no	no	no	no	no	no	no	.	24	14	female	average	less than college	0	0	0	0
921	8	no	no	no	no	no	no	no	no	.	15	male	average	less than college	1	0	0	0
922	1	no	no	no	yes	no	no	no	yes	.	14	female	average	less than college	0	0	0	0
923	3	no	no	yes	yes	no	no	no	no	.	15	male	average	.	0	0	0	0
924	8	no	no	no	no	no	no	no	no	15	15	female	pretty well-off	college	0	0	0	0
925	3	no	no	no	yes	no	no	yes	yes	12	14	male	average	college	1	0	0	0
926	8	no	no	yes	yes	yes	yes	.	.	21	14	female	average	less than college	0	0	0	0
927	3	no	no	no	no	no	no	no	no	.	14	female	.	.	0	0	0	0
928	8	no	no	yes	no	no	no	yes	no	13	15	female	average	less than college	0	0	0	0
929	1	no	no	no	no	no	no	no	no	12	14	male	poor	.	0	0	0	0
930	12	no	no	yes	no	no	no	no	no	22	.	.	.	.	.	.	.	.
931	3	no	no	no	no	no	no	no	no	.	14	male	pretty well-off	less than college	0	0	0	0
932	8	no	no	no	no	no	no	no	no	28	14	female	average	college	1	0	0	0
933	8	no	no	no	no	no	no	no	no	31	15	male	average	college	0	0	0	0
934	5	no	no	yes	no	no	no	no	no	22	14	female	average	less than college	0	0	0	0
935	8	no	no	yes	no	no	no	no	no	22	14	male	average	college	1	0	0	0
936	8	no	no	no	.	no	no	no	.	10	15	male	pretty well-off	college	1	0	0	0
937	8	no	no	no	no	no	no	no	no	17	14	male	average	.	1	0	0	0
938	13	no	no	no	no	no	no	no	no	12	.	.	.	.	.	.	.	.
939	3	no	no	no	no	no	no	no	no	18	14	male	average	less than college	0	0	0	0
940	8	no	no	no	no	no	no	no	no	21	14	female	average	less than college	1	0	0	0
941	8	no	no	no	no	no	no	no	no	20	14	female	average	college	1	0	0	0
942	5	no	no	no	no	no	no	no	no	18	14	male	average	less than college	0	0	0	0
943	5	no	no	.	no	no	no	no	no	.	14	female	average	college	0	0	0	0
944	5	no	no	no	no	no	no	no	no	18	14	female	average	.	0	0	0	0
945	5	no	no	no	no	no	no	no	no	19	14	female	pretty well-off	less than college	0	0	0	0
946	5	no	no	no	no	no	no	no	no	13	14	male	varied	less than college	0	0	0	0
947	5	no	no	yes	no	no	no	no	yes	.	15	male	average	college	0	1	0	0
948	10	no	no	no	no	no	no	no	no	8	14	male	pretty well-off	less than college	0	0	0	0
949	3	no	no	yes	yes	no	no	yes	.	19	14	male	pretty well-off	less than college	1	0	0	0
950	5	no	no	no	no	no	no	no	no	.	14	male	average	less than college	0	0	0	0
951	8	no	no	no	no	no	no	no	no	20	15	female	average	.	1	0	0	0
952	8	no	no	no	no	no	no	no	no	14	14	female	pretty well-off	college	1	0	0	0
953	8	no	no	yes	yes	no	no	no	no	23	15	female	average	college	0	0	0	1
954	5	no	no	yes	yes	no	no	yes	no	17	14	male	pretty well-off	less than college	0	0	0	0
955	3	no	no	no	yes	no	no	no	no	23	14	female	average	college	0	0	0	1
956	8	no	no	no	no	no	no	no	no	13	15	male	average	.	0	0	0	1
957	5	no	no	no	no	no	no	no	no	20	15	female	poor	college	0	0	0	0
958	14	no	no	yes	no	no	no	no	no	13	.	.	.	.	.	.	.	.
959	8	no	no	no	yes	no	no	no	yes	28	14	female	poor	less than college	0	0	0	0
960	3	no	no	no	.	no	no	no	.	8	14	male	average	less than college	0	0	0	0
961	5	no	no	yes	no	no	no	no	no	23	14	female	average	less than college	0	0	0	0
962	13	no	no	yes	no	no	no	yes	no	.	.	.	.	.	.	.	.	.
963	10	no	no	no	no	no	no	no	no	18	15	male	average	college	1	0	0	0
964	5	no	no	no	.	no	no	no	.	15	.	.	.	.	.	.	.	.
965	5	no	no	no	.	no	no	no	.	.	14	female	average	college	0	0	0	0
966	10	no	no	no	no	no	no	no	no	20	14	female	average	less than college	0	0	0	1
967	10	no	no	no	no	no	no	no	no	29	14	female	average	less than college	1	0	0	0
968	3	no	no	no	no	no	no	no	no	12	15	male	average	less than college	0	0	1	0
969	1	no	no	yes	yes	yes	no	.	.	.	14	female	pretty well-off	less than college	0	0	0	0
970	10	no	no	no	no	no	no	no	no	.	14	male	pretty well-off	college	0	0	0	0
971	7	no	no	no	no	no	no	no	no	19	14	male	pretty well-off	less than college	0	0	0	0
972	5	no	no	yes	no	no	no	yes	no	22	15	female	average	less than college	0	0	0	0
973	3	no	no	no	yes	no	no	no	yes	.	14	male	average	less than college	0	0	0	0
974	7	yes	no	yes	.	no	no	yes	.	20	14	female	pretty well-off	less than college	0	0	0	0
975	8	no	no	no	no	no	no	no	no	23	14	female	pretty well-off	college	1	0	0	0
976	8	no	no	no	no	no	no	no	no	17	14	female	average	college	1	0	0	0
977	3	no	no	no	no	no	no	.	no	17	14	male	average	college	0	0	1	0
978	5	no	no	yes	yes	no	no	.	.	20	14	female	pretty well-off	college	0	0	0	0
979	10	no	no	yes	yes	no	no	yes	yes	17	15	male	average	less than college	0	0	0	0
980	8	no	no	yes	no	no	no	no	no	23	14	female	pretty well-off	less than college	0	0	0	0
981	12	yes	no	yes	yes	no	no	yes	yes	20	.	.	.	.	.	.	.	.
982	12	no	no	no	yes	no	no	no	no	18	.	.	.	.	.	.	.	.
983	1	no	no	no	yes	no	no	no	no	27	14	female	average	less than college	0	0	0	0
984	14	no	no	yes	yes	no	yes	.	yes	19	.	.	.	.	.	.	.	.
985	.	no	no	no	no	no	no	no	no	13	14	female	average	less than college	0	0	0	0
986	8	no	no	no	no	no	no	no	no	24	14	male	average	less than college	1	0	0	0
987	14	no	no	no	yes	no	no	no	no	.	.	.	.	.	.	.	.	.
988	3	no	no	yes	no	no	no	yes	no	24	14	female	average	less than college	0	0	0	0
989	1	no	no	yes	no	no	no	no	no	12	14	female	pretty well-off	less than college	0	0	0	0
990	10	no	no	yes	no	no	no	no	no	23	14	male	average	less than college	0	1	0	0
991	8	no	no	yes	yes	no	no	no	no	25	14	female	average	college	0	0	0	1
992	10	no	no	no	yes	no	no	no	no	25	14	male	pretty well-off	less than college	0	0	0	0
993	10	no	no	yes	no	no	yes	.	.	18	14	male	average	less than college	0	0	0	0
994	5	no	no	.	no	no	no	.	no	25	14	female	varied	less than college	0	0	0	0
995	8	no	no	yes	yes	no	no	no	no	15	14	male	pretty well-off	college	0	0	0	1
996	5	no	no	no	no	no	no	no	no	21	14	male	pretty well-off	less than college	0	0	0	0
997	7	no	yes	no	yes	no	no	no	yes	16	14	male	average	college	0	0	0	1
998	13	no	no	no	no	no	no	no	no	27	.	.	.	.	.	.	.	.
999	5	no	no	no	no	no	no	no	no	17	15	female	average	less than college	0	0	0	0
1000	10	yes	no	yes	.	yes	no	.	.	20	14	female	varied	less than college	0	0	0	0
1001	5	no	no	no	no	no	no	no	no	.	15	male	varied	less than college	0	0	0	0
1002	3	no	no	no	no	no	no	no	no	12	14	male	average	less than college	1	0	0	0
1003	14	no	no	yes	.	no	no	.	.	28	.	.	.	.	.	.	.	.
1004	3	no	no	no	no	no	no	no	no	.	14	male	average	college	1	0	0	0
1005	5	no	no	no	no	no	no	no	no	16	14	male	pretty well-off	college	0	0	1	0
1006	14	no	no	no	no	no	no	no	no	22	.	.	.	.	.	.	.	.
1007	1	no	no	yes	yes	no	no	no	yes	9	14	male	pretty well-off	college	0	1	0	0
1008	8	no	no	no	yes	no	yes	no	.	24	14	female	average	less than college	0	0	0	0
1009	8	no	no	no	no	no	no	no	no	18	14	female	average	less than college	1	0	0	0
1010	14	no	no	.	.	no	no	.	.	.	.	.	.	.	.	.	.	.
1011	3	no	no	yes	yes	no	no	no	no	25	14	female	average	less than college	1	0	0	0
1012	12	no	no	no	no	no	no	no	no	17	.	.	.	.	.	.	.	.
1013	10	no	no	no	no	no	no	no	no	18	14	male	pretty well-off	.	1	0	0	0
1014	10	no	no	yes	yes	no	no	yes	no	25	15	female	average	less than college	0	1	0	0
1015	8	no	no	no	yes	no	no	no	no	14	14	male	average	college	0	0	0	1
1016	10	no	no	no	yes	no	no	no	no	16	14	male	pretty well-off	college	0	0	0	0
1017	5	no	no	no	no	no	no	no	no	20	14	male	average	less than college	0	0	0	0
1018	5	no	no	no	yes	no	no	no	no	19	14	male	average	.	0	0	0	1
1019	7	no	no	no	no	no	no	no	no	5	14	female	average	college	0	1	0	0
1020	.	no	no	no	no	no	no	no	no	16	14	female	average	college	1	0	0	0
1021	7	no	no	yes	yes	no	no	yes	no	.	14	female	average	less than college	0	0	0	0
1022	5	no	no	no	no	no	no	no	no	19	15	female	average	less than college	0	0	0	0
1023	12	no	no	yes	.	no	no	yes	no	17	.	.	.	.	.	.	.	.
1024	5	no	no	yes	no	no	no	yes	no	24	14	female	pretty well-off	.	0	0	0	1
1025	14	no	no	no	.	no	no	no	no	14	.	.	.	.	.	.	.	.
1026	3	no	no	no	no	no	no	no	no	18	14	male	average	.	1	0	0	0
1027	8	no	no	no	no	no	no	no	no	17	14	male	pretty well-off	less than college	0	0	0	1
1028	3	no	no	no	no	no	no	no	no	18	14	female	average	less than college	0	0	0	0
1029	12	no	no	yes	yes	no	no	no	no	15	.	.	.	.	.	.	.	.
1030	8	no	no	no	yes	no	no	no	no	21	14	female	pretty well-off	college	1	0	0	0
1031	8	no	no	no	no	no	no	no	no	16	14	female	pretty well-off	college	1	0	0	0
1032	8	no	no	no	no	no	no	no	no	15	15	male	average	less than college	0	0	0	0
1033	5	no	no	no	no	no	no	no	no	15	14	male	varied	less than college	0	0	0	0
1034	3	no	no	no	yes	no	no	no	no	.	14	male	average	less than college	0	0	0	0
1035	13	no	no	yes	yes	no	no	yes	no	28	.	.	.	.	.	.	.	.
1036	8	no	no	.	.	no	no	yes	.	28	14	female	average	less than college	0	0	0	0
1037	8	no	no	no	no	no	no	no	no	23	14	male	pretty well-off	less than college	1	0	0	0
1038	7	no	no	yes	yes	no	no	no	yes	17	14	female	average	less than college	0	0	0	0
1039	3	no	no	no	no	no	no	no	no	16	14	female	.	.	1	0	0	0
1040	14	yes	no	yes	.	yes	no	.	.	.	.	.	.	.	.	.	.	.
1041	3	no	no	yes	yes	no	no	no	yes	19	14	male	average	less than college	0	0	0	0
1042	12	no	no	no	no	no	no	no	no	16	.	.	.	.	.	.	.	.
1043	1	no	no	yes	yes	no	no	yes	yes	21	15	male	poor	less than college	0	0	0	0
1044	10	no	no	no	yes	no	no	no	no	20	14	male	pretty well-off	college	1	0	0	0
1045	8	no	no	no	yes	no	no	no	no	27	14	female	pretty well-off	less than college	0	0	0	0
1046	3	no	no	no	no	no	no	no	no	10	14	male	varied	less than college	0	0	0	0
1047	3	no	no	no	no	no	no	no	no	30	14	female	average	less than college	0	0	0	0
1048	5	no	no	no	no	no	no	no	no	18	14	male	average	less than college	0	1	0	0
1049	12	no	no	.	no	no	no	no	no	24	.	.	.	.	.	.	.	.
1050	10	no	no	yes	yes	no	no	no	no	23	14	female	average	college	1	0	0	0
1051	12	no	no	no	no	no	no	no	no	30	.	.	.	.	.	.	.	.
1052	5	no	no	no	no	no	no	no	no	18	14	female	average	college	0	0	0	0
1053	8	no	no	no	yes	no	no	no	no	17	14	female	average	college	0	0	0	0
1054	1	no	no	no	no	no	no	no	no	26	14	female	average	less than college	0	0	0	1
1055	3	no	yes	yes	no	no	yes	yes	.	.	14	female	varied	less than college	0	0	0	0
1056	10	yes	no	yes	yes	yes	no	.	.	.	14	female	average	less than college	0	0	0	0
1057	13	no	no	no	no	no	no	no	no	14	.	.	.	.	.	.	.	.
1058	14	no	no	no	yes	no	no	no	yes	11	.	.	.	.	.	.	.	.
1059	8	no	no	no	no	no	no	no	no	25	14	female	average	college	0	0	0	1
1060	5	no	no	no	no	no	no	no	no	12	14	male	average	less than college	0	0	0	0
1061	3	no	yes	yes	yes	no	yes	yes	.	24	14	female	poor	less than college	0	0	0	0
1062	8	no	no	no	no	no	no	no	no	17	14	female	pretty well-off	less than college	1	0	0	0
1063	5	no	no	no	yes	no	no	no	no	16	14	female	average	less than college	0	0	0	0
1064	5	no	no	yes	yes	no	no	yes	yes	20	14	male	average	college	0	0	0	0
1065	3	no	no	no	no	no	no	no	no	18	14	female	pretty well-off	college	0	0	1	0
1066	14	no	no	yes	no	no	yes	yes	no	24	.	.	.	.	.	.	.	.
1067	3	no	no	no	no	no	no	no	no	11	14	female	average	less than college	0	0	0	0
1068	12	no	no	no	no	no	no	no	no	17	.	.	.	.	.	.	.	.
1069	5	no	no	.	yes	no	no	no	yes	25	15	female	varied	.	0	1	0	0
1070	8	no	no	yes	yes	no	no	yes	no	23	14	female	average	less than college	0	0	0	0
1071	10	no	no	no	yes	no	no	.	yes	30	14	male	varied	less than college	0	0	0	0
1072	8	no	no	no	no	no	no	no	no	20	14	female	pretty well-off	college	1	0	0	0
1073	8	no	no	no	yes	no	no	no	no	23	14	male	varied	less than college	0	0	0	0
1074	1	no	no	no	no	no	no	no	no	28	14	female	varied	college	0	0	0	0
1075	5	no	no	yes	yes	no	no	yes	yes	17	15	female	average	less than college	0	1	0	0
1076	8	no	no	no	no	no	no	no	no	16	14	female	pretty well-off	college	1	0	0	0
1077	5	no	no	yes	.	no	no	.	.	20	15	female	varied	less than college	0	0	0	1
1078	3	no	no	yes	.	no	no	yes	.	24	14	female	pretty well-off	less than college	0	0	0	0
1079	1	no	yes	yes	no	yes	yes	.	yes	24	14	female	poor	less than college	0	1	0	0
1080	8	no	no	.	yes	no	no	no	no	12	14	female	average	college	1	0	0	0
1081	13	no	no	no	no	no	no	no	no	15	.	.	.	.	.	.	.	.
1082	5	no	no	no	no	no	no	no	no	18	14	male	average	less than college	0	0	0	0
1083	10	no	no	no	no	no	no	no	no	.	15	female	average	less than college	0	0	0	0
1084	10	no	no	no	no	no	no	no	no	12	15	female	average	less than college	0	0	1	0
1085	10	no	no	yes	no	no	no	no	no	17	14	male	average	college	0	0	0	0
1086	8	yes	yes	.	.	no	yes	.	.	17	15	male	average	less than college	0	0	0	0
1087	14	no	no	no	no	no	no	no	no	10	.	.	.	.	.	.	.	.
1088	8	no	no	yes	no	no	no	no	no	18	14	male	average	.	1	0	0	0
1089	5	no	no	no	no	no	no	no	no	21	14	male	average	college	0	0	0	1
1090	8	no	no	no	yes	no	no	yes	no	24	14	female	average	.	1	0	0	0
1091	8	no	no	no	no	no	no	no	no	17	15	female	average	less than college	1	0	0	0
1092	12	no	no	no	yes	no	no	yes	yes	25	.	.	.	.	.	.	.	.
1093	5	no	no	yes	yes	no	no	yes	yes	18	14	female	varied	college	0	0	0	1
1094	10	no	no	yes	yes	no	no	no	yes	19	14	female	pretty well-off	college	0	0	0	0
1095	10	no	no	yes	yes	no	no	no	no	27	14	female	average	less than college	0	0	0	0
1096	8	no	no	no	no	no	no	no	no	20	14	male	average	college	1	0	0	0
1097	5	no	no	no	.	no	no	no	no	16	15	male	varied	less than college	0	0	0	0
1098	10	no	no	no	no	no	no	no	no	10	15	male	pretty well-off	less than college	0	1	0	0
1099	1	no	no	no	no	no	no	no	yes	18	14	female	average	less than college	0	1	0	0
1100	12	no	no	yes	no	no	no	yes	no	19	.	.	.	.	.	.	.	.
1101	3	no	no	yes	yes	no	yes	yes	no	19	15	female	pretty well-off	less than college	0	0	0	0
1102	8	no	no	no	yes	no	no	yes	yes	21	14	female	average	less than college	1	0	0	0
1103	8	no	no	no	yes	no	no	no	no	16	14	male	average	college	0	0	0	0
1104	1	no	no	no	yes	no	no	no	no	19	14	female	pretty well-off	college	1	0	0	0
1105	12	no	no	.	.	no	no	.	.	20	.	.	.	.	.	.	.	.
1106	7	no	no	no	yes	no	no	no	yes	22	14	female	average	less than college	0	0	0	0
1107	3	no	no	yes	yes	no	no	yes	no	.	14	female	.	.	0	0	0	0
1108	1	no	no	no	no	no	no	yes	yes	29	14	female	average	less than college	0	0	0	0
1109	14	no	no	no	no	no	no	no	no	16	.	.	.	.	.	.	.	.
1110	14	no	no	no	yes	no	no	yes	yes	17	.	.	.	.	.	.	.	.
1111	5	no	no	no	no	no	no	no	no	9	14	male	average	less than college	0	0	0	0
1112	5	no	no	no	no	no	no	no	no	24	15	female	poor	less than college	0	0	0	0
1113	13	no	no	yes	no	no	no	no	no	17	.	.	.	.	.	.	.	.
1114	5	no	no	yes	yes	no	no	yes	.	21	14	female	average	less than college	0	0	0	0
1115	14	no	no	no	no	no	no	no	no	16	.	.	.	.	.	.	.	.
1116	10	no	no	yes	yes	no	no	no	yes	18	14	female	average	college	0	0	0	0
1117	3	no	yes	no	yes	no	no	no	yes	15	14	female	average	less than college	0	0	0	0
1118	8	no	no	.	no	no	no	no	no	.	14	female	pretty well-off	college	1	0	0	0
1119	8	no	no	yes	no	no	no	.	.	24	14	female	average	college	0	0	0	1
1120	3	no	no	yes	yes	no	no	yes	yes	10	14	female	pretty well-off	less than college	0	0	0	0
1121	3	no	no	yes	yes	no	no	yes	.	17	14	male	pretty well-off	less than college	0	0	0	0
1122	7	no	no	yes	.	no	no	.	.	24	14	female	varied	less than college	0	0	0	0
1123	8	no	no	yes	yes	no	no	yes	.	12	14	male	pretty well-off	college	0	0	0	1
1124	8	no	yes	yes	no	no	yes	no	no	20	14	female	average	less than college	0	1	0	0
1125	8	no	no	no	no	no	no	no	no	19	14	female	pretty well-off	college	0	0	0	1
1126	8	no	no	yes	no	no	no	no	no	23	14	female	average	less than college	0	0	0	0
1127	7	no	yes	.	yes	no	yes	.	.	18	14	female	average	less than college	0	0	0	0
1128	5	no	no	no	.	no	no	no	.	19	15	male	average	.	0	0	0	0
1129	13	no	yes	no	no	no	no	no	no	22	.	.	.	.	.	.	.	.
1130	5	no	no	yes	yes	no	no	yes	.	20	14	female	pretty well-off	less than college	0	0	0	0
1131	7	no	no	no	.	no	no	no	.	22	14	female	varied	.	0	0	0	1
1132	7	no	no	no	no	no	no	no	no	23	14	female	varied	.	0	0	0	0
1133	3	no	yes	yes	no	no	no	no	no	27	14	female	pretty well-off	college	0	0	0	1
1134	12	no	no	no	yes	no	no	no	no	.	.	.	.	.	.	.	.	.
1135	3	no	no	no	yes	no	no	no	no	.	14	female	average	college	1	0	0	0
1136	10	no	no	yes	yes	no	no	yes	yes	18	14	male	pretty well-off	less than college	1	0	0	0
1137	14	no	no	yes	yes	no	no	yes	yes	13	.	.	.	.	.	.	.	.
1138	3	no	no	no	no	no	no	no	no	15	14	female	average	college	0	0	0	0
1139	14	no	no	yes	.	no	no	.	.	19	.	.	.	.	.	.	.	.
1140	5	no	yes	no	yes	no	yes	no	.	.	14	female	pretty well-off	college	0	0	0	0
1141	12	no	no	no	no	no	no	no	no	17	.	.	.	.	.	.	.	.
1142	8	no	yes	yes	yes	no	no	no	no	22	14	female	average	less than college	1	0	0	0
1143	5	no	no	yes	no	no	no	no	no	10	15	male	pretty well-off	less than college	0	1	0	0
1144	8	no	no	no	yes	no	no	no	no	16	14	female	average	less than college	0	0	0	1
1145	10	no	no	.	.	no	no	yes	yes	24	14	female	average	less than college	0	0	0	0
1146	8	no	no	no	no	no	no	no	no	.	15	female	pretty well-off	college	1	0	0	0
1147	7	no	no	no	no	no	no	no	no	.	16	male	average	less than college	0	0	0	0
1148	3	no	yes	yes	yes	no	no	yes	yes	21	14	female	average	college	0	0	0	0
1149	1	no	no	no	yes	no	no	no	yes	19	14	male	average	college	1	0	0	0
1150	1	no	no	no	no	no	no	no	no	15	13	female	average	college	0	1	0	0
1151	8	no	no	yes	yes	no	no	yes	.	15	14	female	pretty well-off	college	0	0	0	0
1152	1	no	no	no	yes	no	no	no	no	20	15	male	average	less than college	0	0	0	0
1153	8	no	no	no	no	no	no	no	no	18	14	male	pretty well-off	college	0	0	0	1
1154	1	no	yes	no	yes	no	no	no	no	15	14	female	varied	less than college	0	0	0	0
1155	8	no	no	no	no	no	no	no	no	25	14	female	average	less than college	0	0	0	1
1156	8	no	no	no	.	no	no	no	.	15	14	male	pretty well-off	college	1	0	0	0
1157	7	yes	no	yes	yes	no	no	.	.	25	14	female	average	less than college	0	0	0	0
1158	8	no	no	no	no	no	no	no	no	20	15	male	average	college	1	0	0	0
1159	10	no	no	no	no	no	no	no	no	18	15	female	pretty well-off	college	0	0	0	1
1160	1	no	no	yes	yes	no	no	yes	yes	15	14	female	pretty well-off	college	0	0	0	0
1161	5	no	yes	no	.	no	yes	no	yes	.	14	female	pretty well-off	less than college	0	0	0	0
1162	8	no	no	no	no	no	no	no	no	15	14	female	pretty well-off	college	1	0	0	0
1163	10	no	no	yes	no	no	no	yes	no	13	14	male	average	college	0	0	0	1
1164	8	no	no	no	no	no	no	no	no	.	14	male	average	college	1	0	0	0
1165	14	no	no	.	yes	no	no	no	no	18	.	.	.	.	.	.	.	.
1166	3	no	no	no	no	no	no	no	no	17	14	male	pretty well-off	college	0	0	0	0
1167	1	no	no	yes	.	no	no	no	.	16	15	male	pretty well-off	less than college	0	0	0	0
1168	3	no	no	yes	yes	no	no	no	no	19	14	male	pretty well-off	less than college	0	0	0	0
1169	7	no	no	yes	yes	no	no	no	yes	17	14	male	pretty well-off	less than college	0	0	0	0
1170	5	no	no	no	no	no	no	no	.	13	14	female	average	less than college	0	0	0	0
1171	12	no	no	no	yes	no	no	yes	yes	24	.	.	.	.	.	.	.	.
1172	5	no	no	no	no	no	no	no	no	23	14	male	poor	college	1	0	0	0
1173	3	no	no	no	no	no	no	no	no	12	14	female	pretty well-off	.	0	0	0	0
1174	8	no	no	yes	yes	no	no	no	yes	26	14	female	average	less than college	0	0	0	0
1175	8	no	no	yes	yes	no	no	no	yes	29	15	male	average	.	0	0	0	0
1176	7	no	no	no	no	no	no	no	no	18	14	male	average	college	1	0	0	0
1177	5	no	no	no	no	no	no	no	no	.	14	female	average	.	1	0	0	0
1178	5	no	no	no	no	no	no	no	no	23	15	female	average	.	0	0	0	0
1179	14	yes	no	yes	yes	no	no	yes	.	17	.	.	.	.	.	.	.	.
1180	3	no	no	no	no	no	no	no	no	.	14	male	average	less than college	1	0	0	0
1181	8	no	no	no	no	no	no	no	no	15	14	male	pretty well-off	college	.	.	.	.
1182	3	no	no	yes	yes	no	no	.	.	20	14	female	varied	less than college	0	0	0	0
1183	7	no	no	no	.	no	no	no	.	20	14	female	average	less than college	0	0	0	0
1184	12	no	no	no	no	no	no	no	no	10	.	.	.	.	.	.	.	.
1185	10	no	no	.	no	no	no	no	no	.	14	female	average	less than college	0	0	0	0
1186	7	no	yes	yes	.	no	yes	.	.	21	14	female	average	less than college	0	0	0	0
1187	5	no	no	no	no	no	no	no	no	21	15	male	average	less than college	0	0	0	0
1188	14	no	no	no	yes	no	no	no	yes	.	.	.	.	.	.	.	.	.
1189	5	yes	yes	yes	no	no	no	yes	yes	16	14	female	pretty well-off	less than college	0	0	0	0
1190	5	no	no	no	no	no	no	no	no	19	14	male	average	less than college	0	0	0	1
1191	7	no	no	no	yes	no	no	no	no	19	14	female	average	less than college	0	0	0	0
1192	8	no	no	yes	no	no	no	no	no	20	14	male	pretty well-off	college	1	0	0	0
1193	10	no	no	no	yes	no	no	yes	yes	12	15	female	pretty well-off	less than college	1	0	0	0
1194	8	no	no	no	no	no	no	no	no	13	14	male	average	college	0	0	1	0
1195	13	no	no	no	yes	no	no	.	.	26	.	.	.	.	.	.	.	.
1196	3	no	no	yes	no	no	no	no	no	10	14	male	average	college	0	0	1	0
1197	8	no	no	no	no	no	no	no	no	17	14	male	pretty well-off	college	1	0	0	0
1198	3	no	yes	yes	no	no	no	no	no	20	14	female	average	less than college	0	0	0	0
1199	5	no	no	no	.	no	no	no	no	20	14	male	average	college	1	0	0	0
1200	12	no	no	no	yes	no	no	no	yes	26	.	.	.	.	.	.	.	.
1201	8	no	no	no	no	no	no	no	no	11	14	male	pretty well-off	college	0	0	1	0
1202	5	no	no	yes	yes	no	yes	yes	yes	25	15	male	varied	college	0	0	0	0
1203	3	no	no	yes	yes	no	no	yes	no	20	14	female	average	less than college	0	0	0	1
1204	8	no	no	yes	no	no	no	no	no	18	14	female	pretty well-off	college	1	0	0	0
1205	3	no	no	yes	yes	no	yes	.	.	26	14	female	average	less than college	0	0	1	0
1206	8	no	no	no	no	no	no	no	no	15	14	male	pretty well-off	college	1	0	0	0
1207	8	no	no	no	yes	no	no	no	.	26	15	male	average	college	0	0	0	1
1208	5	no	no	yes	no	no	no	yes	no	23	14	female	pretty well-off	less than college	0	1	0	0
1209	14	no	no	yes	yes	no	no	no	no	18	.	.	.	.	.	.	.	.
1210	12	no	no	yes	yes	no	no	no	no	24	.	.	.	.	.	.	.	.
1211	3	no	no	no	no	no	no	no	no	17	14	male	pretty well-off	college	1	0	0	0
1212	7	no	no	no	yes	no	no	no	no	30	14	female	average	less than college	0	0	0	0
1213	10	no	no	no	.	no	no	no	no	13	15	male	pretty well-off	less than college	0	0	0	0
1214	10	no	no	no	no	no	no	no	no	12	14	male	average	less than college	1	0	0	0
1215	8	no	no	no	no	no	no	no	no	14	14	female	pretty well-off	less than college	1	0	0	0
1216	1	no	yes	yes	yes	no	yes	.	.	.	14	female	pretty well-off	college	0	0	0	1
1217	5	no	no	.	.	no	no	.	yes	27	14	female	average	college	0	1	0	0
1218	5	no	no	yes	no	no	no	no	no	26	14	female	average	less than college	0	0	0	0
1219	7	no	no	yes	yes	no	no	no	no	24	14	female	average	.	0	0	0	1
1220	5	no	no	yes	yes	no	no	no	no	23	14	male	pretty well-off	less than college	0	0	0	0
1221	5	no	no	no	no	no	no	no	no	14	15	female	average	less than college	0	0	0	0
1222	13	no	no	no	.	no	no	no	no	8	.	.	.	.	.	.	.	.
1223	14	no	no	no	yes	no	no	no	yes	24	.	.	.	.	.	.	.	.
1224	14	yes	no	.	no	no	no	no	no	.	.	.	.	.	.	.	.	.
1225	5	no	no	no	no	no	no	no	no	12	14	male	varied	less than college	0	0	0	0
1226	14	no	no	no	yes	no	no	no	no	10	.	.	.	.	.	.	.	.
1227	10	no	no	yes	no	no	no	no	no	.	14	female	pretty well-off	less than college	0	0	0	1
1228	1	no	no	no	no	no	no	no	no	17	14	female	pretty well-off	college	1	0	0	0
1229	5	no	no	yes	no	no	no	yes	no	19	14	male	pretty well-off	college	0	0	0	0
1230	10	no	no	yes	yes	no	no	no	yes	.	15	male	varied	less than college	0	0	0	0
1231	14	no	no	no	no	no	no	no	no	.	.	.	.	.	.	.	.	.
1232	14	no	no	.	no	no	no	no	no	12	.	.	.	.	.	.	.	.
1233	5	no	no	no	no	no	no	no	no	20	14	male	varied	less than college	0	0	0	0
1234	8	no	no	no	no	no	no	no	no	24	14	male	average	less than college	0	1	0	0
1235	8	no	no	no	yes	no	yes	yes	no	16	14	male	pretty well-off	college	1	0	0	0
1236	1	no	no	yes	.	no	no	no	.	12	14	male	average	less than college	0	0	0	0
1237	5	no	no	yes	yes	no	no	no	no	25	15	male	pretty well-off	less than college	0	0	0	0
1238	8	no	no	no	no	no	no	no	no	22	14	female	pretty well-off	college	0	0	0	1
1239	13	no	no	.	.	no	no	.	no	19	.	.	.	.	.	.	.	.
1240	5	no	no	.	yes	no	yes	.	.	22	15	female	average	less than college	0	1	0	0
1241	12	no	no	yes	no	no	no	no	no	27	.	.	.	.	.	.	.	.
1242	3	no	yes	no	no	no	no	no	.	19	14	female	pretty well-off	less than college	1	0	0	0
1243	8	no	no	yes	no	no	no	no	no	.	14	female	pretty well-off	.	1	0	0	0
1244	5	no	no	.	yes	no	no	no	yes	24	15	male	average	college	0	0	0	0
1245	7	no	no	yes	yes	no	no	no	no	19	14	female	average	.	0	0	0	0
1246	1	no	no	yes	yes	no	no	yes	yes	18	14	female	pretty well-off	college	1	0	0	0
1247	8	no	no	no	no	no	no	no	no	12	14	female	pretty well-off	college	0	0	0	1
1248	7	no	no	yes	yes	no	no	no	yes	23	13	male	average	less than college	0	0	0	0
1249	1	no	no	no	yes	no	no	no	no	17	14	female	average	less than college	0	1	0	0
1250	3	no	no	no	.	no	no	no	no	23	14	female	average	less than college	1	0	0	0
1251	8	no	no	no	no	no	no	no	no	.	14	male	average	less than college	0	0	0	0
1252	3	no	no	yes	yes	no	no	yes	yes	.	15	female	pretty well-off	.	0	0	0	0
1253	12	no	no	no	no	no	no	no	no	23	.	.	.	.	.	.	.	.
1254	8	no	yes	no	yes	no	yes	no	.	.	14	male	average	less than college	0	0	0	0
1255	14	no	yes	.	yes	no	yes	yes	.	.	.	.	.	.	.	.	.	.
1256	3	no	no	.	.	no	no	.	.	22	14	female	pretty well-off	less than college	0	0	0	0
1257	10	no	no	yes	no	no	no	no	no	16	15	male	average	college	1	0	0	0
1258	10	no	no	yes	no	no	no	yes	yes	13	14	male	varied	less than college	0	0	0	0
1259	10	no	yes	yes	yes	no	yes	yes	yes	.	14	female	average	less than college	0	0	0	0
1260	14	no	no	no	no	no	no	no	no	16	.	.	.	.	.	.	.	.
1261	3	no	yes	.	.	no	yes	no	no	.	14	male	poor	less than college	0	0	0	0
1262	1	no	no	no	no	no	no	no	no	9	14	male	average	college	0	0	0	1
1263	12	no	no	yes	yes	no	no	no	no	29	.	.	.	.	.	.	.	.
1264	8	no	no	no	no	no	no	no	no	.	14	female	varied	college	1	0	0	0
1265	8	no	no	no	no	no	no	no	no	17	14	female	average	college	0	0	0	1
1266	10	no	no	no	no	no	no	no	no	12	14	male	pretty well-off	less than college	0	0	1	0
1267	7	no	no	no	no	no	yes	no	no	21	14	female	pretty well-off	less than college	0	0	0	0
1268	10	no	no	.	.	no	yes	.	.	17	14	female	pretty well-off	less than college	0	1	0	0
1269	12	no	no	yes	.	no	no	yes	no	25	.	.	.	.	.	.	.	.
1270	10	no	no	no	.	no	no	no	no	17	15	female	varied	less than college	0	0	0	0
1271	5	no	no	yes	yes	no	no	yes	yes	28	14	female	pretty well-off	college	0	0	0	0
1272	.	no	no	yes	yes	no	no	yes	no	16	14	male	varied	.	0	0	0	0
1273	8	no	no	yes	yes	no	no	no	no	.	14	female	pretty well-off	less than college	0	0	1	0
1274	3	no	no	no	.	no	no	no	.	16	14	female	average	college	0	0	1	0
1275	8	no	no	no	no	no	no	no	no	20	14	female	pretty well-off	college	1	0	0	0
1276	3	no	no	no	no	no	no	no	no	24	15	female	average	less than college	0	0	0	0
1277	14	no	no	.	yes	no	yes	.	.	21	.	.	.	.	.	.	.	.
1278	12	no	no	no	yes	no	no	no	no	.	.	.	.	.	.	.	.	.
1279	10	no	yes	yes	no	no	yes	no	no	13	14	female	average	less than college	0	0	0	0
1280	5	no	no	no	no	no	no	no	no	.	14	male	pretty well-off	less than college	0	0	0	0
1281	10	no	no	no	no	no	no	no	no	16	14	female	pretty well-off	college	0	0	0	1
1282	5	no	yes	no	no	no	no	no	no	18	15	female	average	less than college	0	0	0	0
1283	3	no	no	no	no	no	no	no	no	25	14	male	varied	college	0	0	0	0
1284	3	no	no	no	yes	no	no	no	yes	.	14	female	average	college	0	0	0	1
1285	14	no	no	yes	.	no	no	no	.	24	.	.	.	.	.	.	.	.
1286	7	no	no	yes	yes	no	no	yes	yes	9	14	female	average	.	0	0	0	0
1287	3	no	no	yes	yes	no	no	yes	no	17	14	male	average	less than college	0	0	0	0
1288	1	no	no	yes	no	no	no	no	no	19	14	female	average	college	1	0	0	0
1289	7	no	no	yes	yes	no	no	yes	yes	21	13	male	varied	less than college	0	0	0	0
1290	12	no	no	no	no	no	no	no	no	.	.	.	.	.	.	.	.	.
1291	14	no	no	no	no	no	no	no	no	16	.	.	.	.	.	.	.	.
1292	12	no	no	no	no	no	no	no	no	12	.	.	.	.	.	.	.	.
1293	7	no	no	yes	.	no	no	no	no	11	14	male	varied	college	0	0	0	0
1294	1	yes	yes	no	yes	no	yes	yes	.	18	14	male	pretty well-off	college	0	1	0	0
1295	3	no	no	no	no	no	no	no	no	.	14	male	pretty well-off	less than college	0	0	0	0
1296	12	no	no	no	no	no	no	no	no	12	.	.	.	.	.	.	.	.
1297	3	no	no	no	yes	no	no	yes	yes	17	14	male	average	college	1	0	0	0
1298	7	no	yes	.	no	no	yes	no	no	24	14	female	varied	less than college	0	0	0	0
1299	5	no	no	yes	yes	no	no	yes	no	22	14	female	average	less than college	0	0	0	0
1300	7	no	no	yes	no	no	no	no	no	25	14	female	varied	less than college	0	0	0	0
1301	5	no	no	no	.	no	no	no	.	.	.	.	.	.	.	.	.	.
1302	8	no	no	no	no	no	no	no	no	26	14	female	average	.	1	0	0	0
1303	7	no	no	yes	no	no	no	no	no	25	14	female	average	less than college	0	0	0	0
1304	8	no	no	yes	.	no	no	no	no	27	15	male	average	less than college	0	0	0	1
1305	8	no	no	yes	no	no	no	no	no	23	14	male	average	.	0	0	0	1
1306	8	no	no	no	no	no	no	no	no	21	14	male	average	.	0	0	0	1
1307	1	no	no	yes	no	no	no	no	no	17	14	female	average	less than college	0	0	0	0
1308	8	no	no	no	yes	no	no	no	yes	12	14	male	average	college	1	0	0	0
1309	14	no	no	.	.	no	no	no	.	20	.	.	.	.	.	.	.	.
1310	5	no	no	no	no	no	no	no	no	19	14	male	poor	.	0	0	0	0
1311	5	no	no	yes	.	no	no	yes	.	27	15	male	poor	less than college	0	0	0	0
1312	10	no	no	yes	yes	no	no	no	yes	17	14	female	average	less than college	0	0	0	0
1313	10	yes	no	yes	.	yes	no	.	.	17	15	male	average	college	0	0	0	1
1314	3	no	no	yes	no	no	no	yes	no	20	14	female	average	.	1	0	0	0
1315	8	no	no	.	no	no	no	no	no	18	15	female	varied	.	1	0	0	0
1316	5	no	no	no	.	no	no	no	.	13	14	female	pretty well-off	less than college	0	0	0	0
